# Supplementary material for: Silencing of GATA3 defines a novel stem cell-like subgroup of ETP-ALL
Source: J Hematol Oncol. 2016 Sep 22;9:95. doi: 10.1186/s13045-016-0324-8 (PMC5034449; doi:10.1186/s13045-016-0324-8)
Supplement: Additional file 2: Table S1. — List of DEG comparing patients with low and high GATA3 mRNA expression. Microarray analyses of diagnostic bone marrow samples of 83 adult patients with T-ALL were used to generate a list of DEG comparing GATA3low and GATA3high. Only probe sets with at least 1.5-fold up- or downregulation with respect to GATA3 expression and a FDR <0.05 were included. (XLSX 102 kb) [file 13045_2016_324_MOESM2_ESM.xlsx]

## Sheet: Fransecky et al., Supp Table 1
Column #	Probeset ID	Gene Symbol	p-value(high vs. low)	FDR	Fold-Change(high vs. low)	Fold-Change(high vs. low) (Description)
9112	209604_s_at	GATA3	5.63095e-30	2.52007e-25	16.1616	high up vs low
20939	221558_s_at	LEF1	8.92938e-20	1.99813e-15	20.9989	high up vs low
27184	227297_at	ITGA9	2.28744e-15	3.4124e-11	-13.2983	high down vs low
5839	206295_at	IL18	3.28603e-15	3.67657e-11	-5.10611	high down vs low
24899	225009_at	CMTM4	7.89233e-15	7.06427e-11	-2.38016	high down vs low
9110	209602_s_at	GATA3	1.27543e-14	9.51345e-11	7.01491	high up vs low
9111	209603_at	GATA3	2.23951e-13	1.43182e-09	4.54975	high up vs low
5554	206009_at	ITGA9	2.59635e-13	1.45247e-09	-2.69549	high down vs low
28915	229029_at	CAMK4	4.48064e-13	2.22807e-09	9.22599	high up vs low
4596	205051_s_at	KIT	6.32236e-13	2.82951e-09	-10.2848	high down vs low
19171	219789_at	NPR3	8.35355e-13	3.39868e-09	-6.58075	high down vs low
23846	223939_at	SUCNR1	1.53456e-12	5.72314e-09	-7.28361	high down vs low
23376	223467_at	RASD1	2.86946e-12	9.87846e-09	-6.47254	high down vs low
6296	206752_s_at	DFFB	5.1333e-12	1.64097e-08	-5.36666	high down vs low
4800	205255_x_at	TCF7	1.54343e-11	4.43558e-08	4.38827	high up vs low
24723	224833_at	ETS1	1.58576e-11	4.43558e-08	5.07356	high up vs low
19172	219790_s_at	NPR3	2.73834e-11	7.20893e-08	-1.87092	high down vs low
4436	204891_s_at	LCK	3.26835e-11	7.60821e-08	7.93014	high up vs low
38948	239067_s_at	PANX2	3.47779e-11	7.60821e-08	-1.95974	high down vs low
39153	239272_at	MMP28	3.52433e-11	7.60821e-08	-2.36494	high down vs low
12905	213506_at	F2RL1	3.57001e-11	7.60821e-08	-6.79415	high down vs low
18436	219054_at	NPR3	5.46606e-11	1.11195e-07	-4.87925	high down vs low
39159	239278_at	BCAS4	5.72316e-11	1.11363e-07	-3.68666	high down vs low
3130	203585_at	ZNF185	7.36124e-11	1.37269e-07	-5.15836	high down vs low
25421	225532_at	CABLES1	8.91762e-11	1.5964e-07	-2.91385	high down vs low
6218	206674_at	FLT3	1.1399e-10	1.96211e-07	-10.4375	high down vs low
26326	226438_at	SNTB1	1.23695e-10	2.05031e-07	-2.57752	high down vs low
31317	231431_s_at	PLCD3	1.42245e-10	2.27358e-07	-3.43304	high down vs low
2481	202934_at	HK2	1.63967e-10	2.5304e-07	-3.12616	high down vs low
18100	218718_at	PDGFC	1.9378e-10	2.8908e-07	-10.3317	high down vs low
22514	222603_at	ermp1	2.58388e-10	3.73029e-07	-6.71865	high down vs low
41752	241871_at	camk4	3.22589e-10	4.49159e-07	8.29667	high up vs low
2097	202551_s_at	CRIM1	3.31194e-10	4.49159e-07	-5.02488	high down vs low
25456	225567_at	AL832909	3.93215e-10	5.17586e-07	-7.52688	high down vs low
6316	206772_at	PTH2R	4.10901e-10	5.25413e-07	-2.52433	high down vs low
4092	204547_at	RAB40B	4.85807e-10	6.03939e-07	-2.81199	high down vs low
17492	218109_s_at	MFSD1	7.43466e-10	8.99273e-07	-3.51677	high down vs low
18001	218618_s_at	FNDC3B	8.11999e-10	9.56321e-07	-4.03323	high down vs low
2537	202990_at	PYGL	8.3675e-10	9.60203e-07	-3.88537	high down vs low
520	200974_at	ACTA2	8.64244e-10	9.66959e-07	-2.33426	high down vs low
5049	205504_at	BTK	8.8825e-10	9.69579e-07	-4.39088	high down vs low
6737	207194_s_at	ICAM4	9.74036e-10	1.0379e-06	-3.4053	high down vs low
207	200661_at	CTSA	1.03265e-09	1.06985e-06	-3.27934	high down vs low
24888	224998_at	CMTM4	1.05183e-09	1.06985e-06	-2.11654	high down vs low
746	201200_at	CREG1	1.13114e-09	1.12495e-06	-3.21626	high down vs low
19301	219919_s_at	SSH3	1.36338e-09	1.32645e-06	-1.77483	high down vs low
10760	211323_s_at	ITPR1	1.52067e-09	1.448e-06	-2.18323	high down vs low
4322	204777_s_at	MAL	1.76307e-09	1.64384e-06	23.9085	high up vs low
2098	202552_s_at	CRIM1	1.97671e-09	1.80543e-06	-3.65941	high down vs low
3941	204396_s_at	GRK5	2.18566e-09	1.92687e-06	5.82542	high up vs low
27216	227329_at	zbtb46	2.23363e-09	1.92687e-06	-3.57892	high down vs low
30449	230563_at	RASGEF1A	2.23884e-09	1.92687e-06	-3.31896	high down vs low
29937	230051_at	C10orf47	2.36848e-09	1.99998e-06	-5.48301	high down vs low
13429	214032_at	ZAP70	2.66788e-09	2.21108e-06	2.75629	high up vs low
36007	236126_at	ACVR2B	2.7958e-09	2.27497e-06	2.52048	high up vs low
3323	203778_at	MANBA	3.1688e-09	2.53244e-06	-2.00482	high down vs low
25233	225344_at	NCOA7	3.71062e-09	2.8832e-06	-3.25838	high down vs low
1754	202208_s_at	ARL4C	3.73655e-09	2.8832e-06	3.6984	high up vs low
24286	224391_s_at	SIAE	4.50934e-09	3.41973e-06	-2.15486	high down vs low
9266	209760_at	KIAA0922	4.58471e-09	3.41973e-06	3.91801	high up vs low
5714	206170_at	ADRB2	5.1138e-09	3.75185e-06	-3.3421	high down vs low
14149	214755_at	UAP1L1	5.34814e-09	3.80238e-06	-2.21736	high down vs low
22603	222692_s_at	FNDC3B	5.3526e-09	3.80238e-06	-1.98681	high down vs low
3849	204304_s_at	PROM1	5.68803e-09	3.97753e-06	-22.1586	high down vs low
979	201433_s_at	PTDSS1	6.2668e-09	4.31483e-06	-1.84644	high down vs low
1753	202207_at	ARL4C	6.39304e-09	4.33506e-06	4.22395	high up vs low
26438	226550_at	SLC9A7	6.52727e-09	4.36002e-06	-6.06347	high down vs low
2589	203042_at	LAMP2	7.53157e-09	4.95688e-06	-2.75406	high down vs low
17725	218342_s_at	ERMP1	7.64266e-09	4.9571e-06	-2.43133	high down vs low
30152	230266_at	rab7b	8.4726e-09	5.4169e-06	-2.34001	high down vs low
1083	201537_s_at	DUSP3	8.85228e-09	5.56001e-06	-2.0375	high down vs low
13252	213854_at	SYNGR1	8.94491e-09	5.56001e-06	-2.20288	high down vs low
29857	229971_at	Gpr114	1.03041e-08	6.31712e-06	-2.96945	high down vs low
21507	222129_at	FAM134A	1.04576e-08	6.3246e-06	-2.60549	high down vs low
11672	212268_at	SERPINB1	1.08986e-08	6.50342e-06	-3.06774	high down vs low
2588	203041_s_at	LAMP2	1.12309e-08	6.61355e-06	-2.73127	high down vs low
30375	230489_at	CD5	1.20246e-08	6.98896e-06	2.84744	high up vs low
17372	217989_at	HSD17B11	1.30141e-08	7.4671e-06	-2.69494	high down vs low
27794	227908_at	Tbc1d24	1.43444e-08	8.12618e-06	-2.27795	high down vs low
27312	227425_at	REPS2	1.48821e-08	8.3254e-06	-2.22829	high down vs low
10775	211339_s_at	ITK	1.52161e-08	8.40716e-06	6.36408	high up vs low
13600	214203_s_at	PRODH	1.59098e-08	8.68323e-06	-1.52463	high down vs low
289	200743_s_at	TPP1	1.72744e-08	9.31442e-06	-2.71195	high down vs low
25943	226055_at	Arrdc2	1.84805e-08	9.84617e-06	-2.27859	high down vs low
8712	209200_at	MEF2C	2.05032e-08	1.07898e-05	-8.00248	high down vs low
282	200736_s_at	GPX1	2.07338e-08	1.07898e-05	-3.2807	high down vs low
41316	241435_at	ETS1	2.10112e-08	1.08085e-05	3.49212	high up vs low
11264	211852_s_at	ATRN	2.2568e-08	1.14774e-05	-1.87047	high down vs low
12988	213590_at	SLC16A5	2.38604e-08	1.18875e-05	-1.82756	high down vs low
2552	203005_at	LTBR	2.39057e-08	1.18875e-05	-1.94033	high down vs low
3975	204430_s_at	SLC2A5	2.60584e-08	1.28156e-05	-4.99674	high down vs low
1752	202206_at	ARL4C	3.34618e-08	1.6149e-05	4.92006	high up vs low
5190	205645_at	REPS2	3.3558e-08	1.6149e-05	-2.02531	high down vs low
4646	205101_at	CIITA	3.39632e-08	1.61701e-05	-2.63728	high down vs low
28785	228899_at	LOC100132884	3.77575e-08	1.77874e-05	-2.47909	high down vs low
18184	218802_at	CCDC109B	4.07654e-08	1.90043e-05	5.28496	high up vs low
2672	203126_at	IMPA2	4.2801e-08	1.96177e-05	-4.26665	high down vs low
18317	218935_at	EHD3	4.29577e-08	1.96177e-05	-2.20407	high down vs low
36863	236982_at	Pttg1ip	4.56929e-08	2.06499e-05	-4.9671	high down vs low
1082	201536_at	DUSP3	4.61409e-08	2.06499e-05	-2.52731	high down vs low
1658	202112_at	VWF	4.92687e-08	2.17568e-05	-3.92533	high down vs low
10160	210678_s_at	AGPAT2	4.95865e-08	2.17568e-05	-1.54039	high down vs low
12794	213395_at	MLC1	5.03421e-08	2.18739e-05	-3.57533	high down vs low
17515	218132_s_at	TSEN34	5.7786e-08	2.48669e-05	-2.01466	high down vs low
5854	206310_at	SPINK2	6.25087e-08	2.6643e-05	-14.1739	high down vs low
11661	212257_s_at	SMARCA2	6.41915e-08	2.71021e-05	-2.42257	high down vs low
19759	220377_at	KIAA0125	7.13228e-08	2.98316e-05	-5.29794	high down vs low
27893	228007_at	C6orf204	7.67865e-08	3.18195e-05	2.59455	high up vs low
4158	204613_at	PLCG2	8.07228e-08	3.31437e-05	-2.09162	high down vs low
10500	211037_s_at	MBOAT7	8.19646e-08	3.33477e-05	-1.70576	high down vs low
1559	202013_s_at	EXT2	8.48645e-08	3.42165e-05	-2.39357	high down vs low
5692	206148_at	IL3RA	1.04976e-07	4.19472e-05	-1.80206	high down vs low
3202	203657_s_at	CTSF	1.07017e-07	4.20528e-05	-2.03404	high down vs low
9216	209710_at	GATA2	1.07119e-07	4.20528e-05	-4.40485	high down vs low
9873	210377_at	ACSM3	1.0902e-07	4.2427e-05	-1.60014	high down vs low
9464	209960_at	HGF	1.1215e-07	4.32687e-05	-1.89839	high down vs low
28612	228726_at	SERPINB1	1.13718e-07	4.34986e-05	-3.47274	high down vs low
26499	226612_at	Ube2ql1	1.24876e-07	4.7362e-05	-1.6192	high down vs low
16980	217597_x_at	RAB40B	1.28424e-07	4.82984e-05	-1.79999	high down vs low
12070	212667_at	SPARC	1.35452e-07	5.0517e-05	-2.1388	high down vs low
5253	205708_s_at	TRPM2	1.4209e-07	5.25546e-05	-1.73998	high down vs low
23213	223304_at	SLC37A3	1.44284e-07	5.29285e-05	1.91651	high up vs low
26527	226640_at	daglb	1.45861e-07	5.30722e-05	-2.22518	high down vs low
2434	202888_s_at	ANPEP	1.48461e-07	5.35292e-05	-5.01425	high down vs low
24921	225032_at	FNDC3B	1.50017e-07	5.35292e-05	-3.46907	high down vs low
12971	213572_s_at	SERPINB1	1.50706e-07	5.35292e-05	-2.89394	high down vs low
25439	225550_at	Cnst	1.52981e-07	5.39097e-05	-2.22383	high down vs low
23887	223981_at	nin	1.54361e-07	5.3971e-05	-2.38225	high down vs low
10096	210613_s_at	SYNGR1	1.58615e-07	5.50284e-05	-4.0105	high down vs low
26765	226878_at	HLA-DOA	1.64367e-07	5.65851e-05	-2.204	high down vs low
35566	235685_at	chr11:44272928-44273530(+)	1.66241e-07	5.67934e-05	-2.05405	high down vs low
1621	202075_s_at	PLTP	1.71421e-07	5.81196e-05	-1.89229	high down vs low
8711	209199_s_at	MEF2C	1.78091e-07	5.93933e-05	-9.8047	high down vs low
3255	203710_at	ITPR1	1.79106e-07	5.93933e-05	-2.71841	high down vs low
16861	217478_s_at	HLA-DMA	1.79159e-07	5.93933e-05	-6.03055	high down vs low
10743	211302_s_at	PDE4B	1.8063e-07	5.94405e-05	-6.12922	high down vs low
4085	204540_at	EEF1A2	1.8721e-07	6.08923e-05	-2.11508	high down vs low
9534	210031_at	CD247	1.87763e-07	6.08923e-05	2.59715	high up vs low
5001	205456_at	CD3E	1.92497e-07	6.19784e-05	2.67227	high up vs low
3149	203604_at	ZNF516	2.07711e-07	6.63991e-05	-1.83721	high down vs low
8130	208614_s_at	FLNB	2.28989e-07	7.2682e-05	-2.44778	high down vs low
7149	207610_s_at	EMR2	2.42559e-07	7.59602e-05	-4.49242	high down vs low
9995	210506_at	FUT7	2.44403e-07	7.59602e-05	-2.00554	high down vs low
32970	233085_s_at	OBFC2A	2.44409e-07	7.59602e-05	-1.97592	high down vs low
2408	202862_at	FAH	2.46294e-07	7.60181e-05	-2.5886	high down vs low
21895	37384_at	PPM1F	2.52562e-07	7.7419e-05	-2.24557	high down vs low
26409	226521_s_at	fam175a	2.56873e-07	7.82046e-05	-2.30296	high down vs low
8691	209179_s_at	MBOAT7	2.69726e-07	8.09586e-05	-2.24741	high down vs low
11898	212495_at	KDM4B	2.71016e-07	8.09586e-05	-2.00839	high down vs low
7182	207643_s_at	TNFRSF1A	2.7208e-07	8.09586e-05	-2.56626	high down vs low
2610	203063_at	PPM1F	2.74473e-07	8.09586e-05	-2.179	high down vs low
26558	226671_at	lamp2	2.75944e-07	8.09586e-05	-2.48732	high down vs low
683	201137_s_at	HLA-DPB1	2.76772e-07	8.09586e-05	-4.78278	high down vs low
28741	228855_at	NUDT7	2.89047e-07	8.32219e-05	-2.82738	high down vs low
33631	233748_x_at	PRKAG2	2.89134e-07	8.32219e-05	-1.74045	high down vs low
10495	211031_s_at	CLIP2	2.90089e-07	8.32219e-05	-3.67463	high down vs low
4214	204669_s_at	RNF24	2.99684e-07	8.54272e-05	-2.02989	high down vs low
2307	202761_s_at	SYNE2	3.06069e-07	8.66483e-05	5.29928	high up vs low
2924	203379_at	RPS6KA1	3.0784e-07	8.66483e-05	-1.85189	high down vs low
7346	207809_s_at	ATP6AP1	3.11092e-07	8.70164e-05	-1.96902	high down vs low
27761	227875_at	Klhl13	3.33474e-07	9.26975e-05	-4.09854	high down vs low
20907	221526_x_at	PARD3	3.47115e-07	9.58938e-05	5.00114	high up vs low
17551	218168_s_at	ADCK3	3.50641e-07	9.5991e-05	-1.75757	high down vs low
871	201325_s_at	EMP1	3.51757e-07	9.5991e-05	-4.26798	high down vs low
7656	208130_s_at	TBXAS1	3.71492e-07	0.000100762	-2.56027	high down vs low
26737	226850_at	sumf1	3.84643e-07	0.000103701	-2.42414	high down vs low
33426	233543_s_at	fam175a	4.14335e-07	0.000111037	-2.11881	high down vs low
5444	205899_at	CCNA1	4.1744e-07	0.000111203	-3.70268	high down vs low
28717	228831_s_at	gng7	4.48191e-07	0.00011799	-3.16735	high down vs low
8495	208983_s_at	PECAM1	4.54611e-07	0.00011801	-2.99724	high down vs low
12998	213600_at	SIPA1L3	4.54737e-07	0.00011801	-1.57322	high down vs low
12034	212631_at	STX7	4.56175e-07	0.00011801	-2.53282	high down vs low
25440	225551_at	Cnst	4.65424e-07	0.000119428	-2.12488	high down vs low
27976	228090_at	NMNAT3	4.66996e-07	0.000119428	-1.83106	high down vs low
4042	204497_at	ADCY9	4.76053e-07	0.000121053	-1.95711	high down vs low
6088	206544_x_at	SMARCA2	4.87904e-07	0.000123365	-2.82507	high down vs low
4435	204890_s_at	LCK	4.92724e-07	0.000123467	5.39326	high up vs low
17566	218183_at	CDIP1	5.05328e-07	0.000125641	-1.67601	high down vs low
8819	209307_at	SWAP70	5.37535e-07	0.000132911	-3.84241	high down vs low
23535	223627_at	MEX3B	5.5125e-07	0.000135553	-4.14056	high down vs low
2615	203068_at	KLHL21	5.59907e-07	0.000136929	-2.55771	high down vs low
19622	220240_s_at	TMCO3	5.68311e-07	0.000138229	-1.92317	high down vs low
15405	216015_s_at	NLRP3	5.87189e-07	0.000142049	-2.38188	high down vs low
12591	213191_at	TICAM1	6.23427e-07	0.000150005	-1.91056	high down vs low
36279	236398_s_at	RP11-443B7.1	6.34393e-07	0.000151827	-1.59975	high down vs low
17972	218589_at	LPAR6	6.44703e-07	0.000153474	12.4933	high up vs low
41945	242064_at	sdk2	6.84013e-07	0.000161966	-6.60565	high down vs low
44442	244561_at	SLC9A1	6.87616e-07	0.000161966	-1.94762	high down vs low
561	201015_s_at	JUP	6.95124e-07	0.000162877	-4.75477	high down vs low
9811	210314_x_at	TNFSF13	7.29262e-07	0.000169986	-2.88653	high down vs low
9385	209881_s_at	LAT	7.34494e-07	0.000170319	3.36392	high up vs low
31684	231798_at	nog	8.03453e-07	0.000185349	-2.87728	high down vs low
44342	244461_at	Cytsb	8.10893e-07	0.000186106	-2.63193	high down vs low
4091	204546_at	KIAA0513	8.39488e-07	0.000191686	-2.15813	high down vs low
27869	227983_at	Rilpl2	8.45851e-07	0.000191914	-2.5411	high down vs low
18292	218910_at	ANO10	8.49065e-07	0.000191914	-1.73679	high down vs low
870	201324_at	EMP1	8.58516e-07	0.000193076	-7.35857	high down vs low
23283	223374_s_at	B3galnt1	8.71268e-07	0.000194964	-2.19165	high down vs low
10413	210948_s_at	LEF1	9.27612e-07	0.000206539	3.25875	high up vs low
272	200726_at	PPP1CC	9.51494e-07	0.000209479	1.72826	high up vs low
20892	221511_x_at	CCPG1 /// DYX1C1-CCPG1	9.51752e-07	0.000209479	-1.95156	high down vs low
25685	225796_at	PXK	9.56381e-07	0.000209479	-3.01522	high down vs low
36479	236598_at	LOC100996579	9.59539e-07	0.000209479	2.34551	high up vs low
25325	225436_at	Fam108c1	1.00578e-06	0.000218509	-3.52228	high down vs low
42406	242525_at	SLC2A5	1.01608e-06	0.000218623	-1.66402	high down vs low
23410	223501_at	TNFSF13B	1.01608e-06	0.000218623	-5.21465	high down vs low
6583	207039_at	CDKN2A	1.03011e-06	0.000220581	-2.09097	high down vs low
26159	226271_at	Gdap1	1.10799e-06	0.000236129	1.75484	high up vs low
3253	203708_at	PDE4B	1.13262e-06	0.00023912	-7.36781	high down vs low
9846	210349_at	CAMK4	1.13272e-06	0.00023912	2.24613	high up vs low
6440	206896_s_at	GNG7	1.18132e-06	0.000248209	-1.75917	high down vs low
5634	206090_s_at	DISC1 /// TSNAX-DISC1	1.20061e-06	0.000251085	-1.97187	high down vs low
11899	212496_s_at	KDM4B	1.20993e-06	0.000251858	-2.86791	high down vs low
4875	205330_at	MN1	1.2288e-06	0.000253636	-5.81657	high down vs low
27809	227923_at	SHANK3	1.22981e-06	0.000253636	-4.6185	high down vs low
13593	214196_s_at	TPP1	1.24886e-06	0.000256383	-1.86921	high down vs low
8991	209480_at	HLA-DQB1	1.27647e-06	0.000260853	-2.911	high down vs low
19266	219884_at	LHX6	1.29846e-06	0.000264143	-1.82627	high down vs low
9596	210094_s_at	PARD3	1.30913e-06	0.000265107	4.14872	high up vs low
21534	222156_x_at	CCPG1 /// DYX1C1-CCPG1	1.34568e-06	0.000271282	-1.90356	high down vs low
28897	229011_at	emp1	1.37743e-06	0.000276438	-2.1235	high down vs low
6348	206804_at	CD3G	1.41339e-06	0.000282106	3.61325	high up vs low
3480	203935_at	ACVR1	1.42446e-06	0.000282106	-1.97892	high down vs low
27850	227964_at	FRMD8	1.42891e-06	0.000282106	-1.84772	high down vs low
22783	222872_x_at	OBFC2A	1.46247e-06	0.000287067	-2.37111	high down vs low
6619	207075_at	NLRP3	1.47146e-06	0.000287571	-3.05625	high down vs low
41900	242019_at	LASS6	1.50973e-06	0.000293768	-2.04244	high down vs low
19575	220193_at	SH3D21	1.57175e-06	0.000304511	-1.61305	high down vs low
12406	213005_s_at	KANK1	1.59029e-06	0.000305871	-2.43657	high down vs low
10470	211005_at	LAT	1.59619e-06	0.000305871	4.73633	high up vs low
6022	206478_at	KIAA0125	1.59927e-06	0.000305871	-7.88346	high down vs low
20595	221214_s_at	NSMF	1.64142e-06	0.00031164	-1.86986	high down vs low
18207	218825_at	EGFL7	1.64336e-06	0.00031164	-1.81492	high down vs low
4799	205254_x_at	TCF7	1.69139e-06	0.000319395	2.70306	high up vs low
26615	226728_at	SLC27A1	1.70289e-06	0.000320216	-1.59688	high down vs low
24991	225102_at	MGLL	1.72121e-06	0.000322306	-3.82857	high down vs low
17801	218418_s_at	KANK2	1.74606e-06	0.000325596	-2.68357	high down vs low
22493	222582_at	PRKAG2	1.76063e-06	0.00032695	-2.27773	high down vs low
41623	241742_at	PRAM1	1.82953e-06	0.000338341	-4.12614	high down vs low
39112	239231_at	ZNF101	1.85165e-06	0.000340602	3.17387	high up vs low
12641	213241_at	PLXNC1	1.85697e-06	0.000340602	-2.9096	high down vs low
7153	207614_s_at	CUL1	1.92172e-06	0.00035104	-2.71499	high down vs low
288	200742_s_at	TPP1	1.95996e-06	0.000356569	-2.62846	high down vs low
29786	229900_at	CD109	1.97315e-06	0.000357515	-1.59674	high down vs low
11396	211991_s_at	HLA-DPA1	2.04629e-06	0.00036692	-5.24091	high down vs low
23289	223380_s_at	Lats2	2.04965e-06	0.00036692	-4.73092	high down vs low
2876	203331_s_at	INPP5D	2.06943e-06	0.000368986	-1.85194	high down vs low
9999	210511_s_at	INHBA	2.1154e-06	0.000375684	-2.00702	high down vs low
27442	227556_at	NME7	2.1784e-06	0.000383827	-2.34186	high down vs low
20616	221235_s_at	TGFBRAP1	2.22154e-06	0.000389893	-1.98275	high down vs low
29579	229693_at	TMEM220	2.29459e-06	0.000401141	-2.4413	high down vs low
7300	207761_s_at	METTL7A	2.32366e-06	0.000404642	-4.29143	high down vs low
34966	235085_at	SGK223	2.37558e-06	0.00041208	-2.38407	high down vs low
9054	209543_s_at	CD34	2.48452e-06	0.000428756	-4.445	high down vs low
6144	206600_s_at	SLC16A5	2.49088e-06	0.000428756	-1.60124	high down vs low
17236	217853_at	TNS3	2.50373e-06	0.000429318	-5.15662	high down vs low
9127	209619_at	CD74	2.53195e-06	0.000430856	-5.3379	high down vs low
34181	234299_s_at	nin	2.56468e-06	0.000434771	-1.84672	high down vs low
4304	204759_at	RCBTB2	2.74378e-06	0.000463378	11.7688	high up vs low
24492	224601_at	SNHG16	2.84009e-06	0.00047784	-1.8738	high down vs low
26981	227094_at	DHTKD1	2.89048e-06	0.000484496	-2.38116	high down vs low
9547	210044_s_at	LYL1	2.98124e-06	0.000497846	-2.83426	high down vs low
26900	227013_at	Lats2	3.01742e-06	0.000500648	-8.35752	high down vs low
1009	201463_s_at	TALDO1	3.03947e-06	0.000500648	-2.12658	high down vs low
26252	226364_at	HIP1	3.04134e-06	0.000500648	-2.27847	high down vs low
6723	207180_s_at	HTATIP2	3.04277e-06	0.000500648	-2.03911	high down vs low
1975	202429_s_at	PPP3CA	3.1377e-06	0.000514376	-4.45014	high down vs low
12778	213379_at	COQ2	3.17182e-06	0.000518072	-2.04647	high down vs low
8588	209076_s_at	WDR45B	3.18852e-06	0.000518906	-1.92614	high down vs low
32208	232322_x_at	stard10	3.27578e-06	0.000531174	-1.89162	high down vs low
13355	213958_at	CD6	3.39629e-06	0.000548728	2.12241	high up vs low
11824	212421_at	KIAA0930	3.42897e-06	0.000552016	-2.02708	high down vs low
2632	203085_s_at	TGFB1	3.48301e-06	0.000558704	-3.45975	high down vs low
1088	201542_at	SAR1A	3.51948e-06	0.000562539	1.92895	high up vs low
18010	218627_at	DRAM1	3.57362e-06	0.000567206	-2.00538	high down vs low
11627	212223_at	IDS	3.57403e-06	0.000567206	-2.12881	high down vs low
29088	229202_at	PCNXL2	3.65596e-06	0.000578159	3.51357	high up vs low
27910	228024_at	vps37a	3.74357e-06	0.000589928	-1.92457	high down vs low
3939	204394_at	SLC43A1	3.77164e-06	0.000590366	-1.59938	high down vs low
35555	235674_at	KIAA0922	3.79063e-06	0.000590366	2.42922	high up vs low
33062	233177_s_at	PNKD	3.79721e-06	0.000590366	-2.27405	high down vs low
28459	228573_at	ANTXR2	3.79911e-06	0.000590366	-2.62215	high down vs low
17665	218282_at	EDEM2	3.93716e-06	0.000609702	-1.55786	high down vs low
2002	202456_s_at	ZER1	4.018e-06	0.000620074	-1.5276	high down vs low
1809	202263_at	CYB5R1	4.04736e-06	0.000620485	-2.03239	high down vs low
211	200665_s_at	SPARC	4.04839e-06	0.000620485	-4.20765	high down vs low
5387	205842_s_at	JAK2	4.23508e-06	0.000646883	-1.68222	high down vs low
14479	215087_at	C15orf39	4.27282e-06	0.000650427	-2.52481	high down vs low
5926	206382_s_at	BDNF	4.36259e-06	0.000661843	-1.87358	high down vs low
3776	204231_s_at	FAAH	4.43659e-06	0.000669471	-1.92795	high down vs low
1311	201765_s_at	HEXA	4.4549e-06	0.000669471	-1.71193	high down vs low
8959	209448_at	HTATIP2	4.45775e-06	0.000669471	-3.35931	high down vs low
29606	229720_at	bag1	4.51906e-06	0.000676408	-2.15955	high down vs low
9420	209916_at	DHTKD1	4.54176e-06	0.000677539	-2.27992	high down vs low
26995	227108_at	STARD9	4.59637e-06	0.000681145	-2.04653	high down vs low
1576	202030_at	BCKDK	4.85598e-06	0.000717242	-1.71573	high down vs low
9197	209691_s_at	DOK4	4.88927e-06	0.000719784	-1.75329	high down vs low
10462	210997_at	HGF	4.92839e-06	0.000723164	-2.05167	high down vs low
28280	228394_at	STK10	4.9687e-06	0.000724838	-1.77296	high down vs low
26221	226333_at	il6r	4.97219e-06	0.000724838	-3.25383	high down vs low
3794	204249_s_at	LMO2	5.1693e-06	0.000748695	-4.87085	high down vs low
2877	203332_s_at	INPP5D	5.24023e-06	0.000754087	-2.47554	high down vs low
1990	202444_s_at	ERLIN1	5.28746e-06	0.000758445	-2.34563	high down vs low
17833	218450_at	HEBP1	5.30614e-06	0.000758694	-3.63964	high down vs low
3054	203509_at	SORL1	5.34003e-06	0.000761108	-2.58752	high down vs low
4058	204513_s_at	ELMO1	5.39948e-06	0.000767138	-2.30539	high down vs low
11020	211597_s_at	HOPX	5.54604e-06	0.000785082	-7.98434	high down vs low
35344	235463_s_at	LASS6	5.58206e-06	0.000785082	-3.56994	high down vs low
10901	211474_s_at	SERPINB6	5.59273e-06	0.000785082	-3.50911	high down vs low
20386	221004_s_at	ITM2C	5.59595e-06	0.000785082	-2.18064	high down vs low
6574	207030_s_at	CSRP2	5.66745e-06	0.000792628	-3.77862	high down vs low
18250	218868_at	ACTR3B	5.69318e-06	0.000793747	-1.69007	high down vs low
23411	223502_s_at	TNFSF13B	5.71432e-06	0.00079392	-5.41121	high down vs low
27480	227594_at	LOC100130633	5.7299e-06	0.00079392	-2.24187	high down vs low
18138	218756_s_at	DHRS11	5.9173e-06	0.00081358	-1.70481	high down vs low
13608	214211_at	FTH1	5.92633e-06	0.00081358	-2.85223	high down vs low
43243	243362_s_at	LOC641518	5.98074e-06	0.000817488	3.92589	high up vs low
17090	217707_x_at	SMARCA2	5.99133e-06	0.000817488	-2.7088	high down vs low
42675	242794_at	MAML3	6.08073e-06	0.000827165	-3.51768	high down vs low
25931	226043_at	gpsm1	6.11104e-06	0.000828768	-3.17704	high down vs low
8493	208981_at	PECAM1	6.24611e-06	0.000841983	-2.84475	high down vs low
9114	209606_at	CYTIP	6.28963e-06	0.000845303	-4.69482	high down vs low
22911	223000_s_at	F11r	6.37724e-06	0.000854512	-1.95286	high down vs low
6742	207199_at	TERT	6.42128e-06	0.000856366	-2.11031	high down vs low
18335	218953_s_at	PCYOX1L	6.42935e-06	0.000856366	-1.92131	high down vs low
9637	210135_s_at	SHOX2	6.46985e-06	0.000859203	-1.62747	high down vs low
13229	213831_at	HLA-DQA1 /// LOC100509457	6.52508e-06	0.000863975	-2.32133	high down vs low
12035	212632_at	STX7	6.55013e-06	0.000864733	-2.41815	high down vs low
30550	230664_at	H2BFM	6.60275e-06	0.000868214	2.50016	high up vs low
5975	206431_x_at	TBC1D9B	6.66124e-06	0.000868214	-1.50016	high down vs low
10447	210982_s_at	HLA-DRA	6.66373e-06	0.000868214	-5.66969	high down vs low
3477	203932_at	HLA-DMB	6.81214e-06	0.000881128	-2.33555	high down vs low
147	200601_at	ACTN4	6.8402e-06	0.000882208	-2.18745	high down vs low
19334	219952_s_at	MCOLN1	6.91362e-06	0.000889115	-1.52919	high down vs low
23813	223905_at	CCDC135	6.94341e-06	0.000890388	-1.7336	high down vs low
24688	224798_s_at	C15orf17	6.9813e-06	0.000892689	-1.65713	high down vs low
23215	223306_at	ebpl	7.19586e-06	0.000917504	-2.23592	high down vs low
18111	218729_at	LXN	7.28026e-06	0.000923005	-2.66701	high down vs low
17442	218059_at	ZNF706	7.32123e-06	0.000925577	1.62179	high up vs low
9011	209500_x_at	TNFSF12 /// TNFSF12-TNFSF13 /// TNFSF13	7.3873e-06	0.000931299	-2.39017	high down vs low
1355	201809_s_at	ENG	7.51347e-06	0.000944545	-2.5046	high down vs low
16223	216835_s_at	DOK1	7.60968e-06	0.00095396	-1.59253	high down vs low
19068	219686_at	STK32B	7.81168e-06	0.000976548	-2.28942	high down vs low
30366	230480_at	PIWIL4	7.84476e-06	0.000977951	-2.11844	high down vs low
2480	202933_s_at	YES1	7.87861e-06	0.000979442	3.10963	high up vs low
25843	225955_at	metrnl	7.97934e-06	0.000989217	-3.7005	high down vs low
8407	208894_at	HLA-DRA	8.1256e-06	0.0010018	-5.80413	high down vs low
13548	214151_s_at	CCPG1 /// DYX1C1-CCPG1	8.18666e-06	0.00100655	-1.63448	high down vs low
625	201079_at	SYNGR2	8.2505e-06	0.00101162	-1.89224	high down vs low
23603	223695_s_at	arsD	8.52759e-06	0.00103843	-1.94779	high down vs low
9180	209674_at	CRY1	8.53876e-06	0.00103843	2.37449	high up vs low
3413	203868_s_at	VCAM1	8.7437e-06	0.00106048	-1.6572	high down vs low
2440	202894_at	EPHB4	8.77107e-06	0.00106092	-1.5992	high down vs low
25388	225499_at	RALGAPA2	8.80186e-06	0.00106177	-2.05469	high down vs low
2947	203402_at	KCNAB2	8.89551e-06	0.00107019	-1.89886	high down vs low
25906	226018_at	C7orf41	9.07665e-06	0.00108905	-3.40434	high down vs low
12526	213125_at	OLFML2B	9.21965e-06	0.00110325	-1.88532	high down vs low
33061	233176_at	LOC100507642	9.31933e-06	0.00111022	-1.53827	high down vs low
25296	225407_at	MBP	9.32753e-06	0.00111022	-3.09639	high down vs low
7190	207651_at	GPR171	9.38673e-06	0.00111431	-2.26735	high down vs low
28382	228496_s_at	Crim1	9.4884e-06	0.0011234	-2.11498	high down vs low
27543	227657_at	Rnf150	9.65949e-06	0.0011386	2.64255	high up vs low
8931	209420_s_at	SMPD1	9.66766e-06	0.0011386	-1.67497	high down vs low
21954	39650_s_at	PCNXL2	9.98595e-06	0.00117299	2.13513	high up vs low
12826	213427_at	RPP40	1.00993e-05	0.00118284	-2.32518	high down vs low
16332	216944_s_at	ITPR1	1.01226e-05	0.00118284	-1.70436	high down vs low
8678	209166_s_at	MAN2B1	1.01807e-05	0.00118579	-1.73901	high down vs low
25722	225833_at	daglb	1.02008e-05	0.00118579	-2.33229	high down vs low
4470	204925_at	CTNS	1.04002e-05	0.00120583	-1.6777	high down vs low
3709	204164_at	SIPA1	1.05059e-05	0.00121494	-1.95759	high down vs low
25135	225246_at	Stim2	1.10762e-05	0.00127759	2.05353	high up vs low
27652	227766_at	LIG4	1.11316e-05	0.00128068	3.02946	high up vs low
24640	224749_at	ITFG3	1.12004e-05	0.00128529	-1.50036	high down vs low
24494	224603_at	St6galnac2	1.14591e-05	0.00130826	-1.90423	high down vs low
11849	212446_s_at	CERS6	1.1584e-05	0.00131916	-3.80897	high down vs low
11963	212560_at	SORL1	1.17069e-05	0.00132978	-2.52828	high down vs low
19973	220591_s_at	EFHC2	1.18416e-05	0.00134167	-2.75347	high down vs low
11868	212465_at	SETD3	1.19627e-05	0.00135197	-1.536	high down vs low
20961	221581_s_at	LAT2	1.2088e-05	0.00136269	-5.04287	high down vs low
1886	202340_x_at	NR4A1	1.21558e-05	0.00136346	-2.15068	high down vs low
8642	209130_at	SNAP23	1.21907e-05	0.00136395	-2.10101	high down vs low
10264	210786_s_at	FLI1	1.24699e-05	0.00139172	-1.90169	high down vs low
8831	209320_at	ADCY3	1.27396e-05	0.00141828	-1.66903	high down vs low
28074	228188_at	Fosl2	1.29622e-05	0.00143948	-3.41509	high down vs low
35614	235733_at	GXYLT2	1.30884e-05	0.0014499	4.61906	high up vs low
26762	226875_at	DOCK11	1.3195e-05	0.0014581	-1.92176	high down vs low
3749	204204_at	SLC31A2	1.3493e-05	0.00148479	-2.48785	high down vs low
2628	203081_at	CTNNBIP1	1.35029e-05	0.00148479	-1.65399	high down vs low
29492	229606_at	ppp3ca	1.3682e-05	0.00150079	-2.50459	high down vs low
3626	204081_at	NRGN	1.3811e-05	0.00151124	-2.47795	high down vs low
25721	225832_s_at	daglb	1.42639e-05	0.00155699	-2.03888	high down vs low
20960	221580_s_at	MIR1304 /// SNORA1 /// SNORA18 /// SNORA32 /// SNORA40 /// SNORA8 /// SNORD5 /// TAF1D	1.44121e-05	0.00156341	-1.78934	high down vs low
13897	214500_at	H2AFY	1.44251e-05	0.00156341	-3.13883	high down vs low
9084	209576_at	GNAI1	1.44275e-05	0.00156341	-3.1853	high down vs low
9151	209644_x_at	CDKN2A	1.44725e-05	0.0015645	-2.02921	high down vs low
26812	226925_at	Acpl2	1.46074e-05	0.00157528	2.94921	high up vs low
11979	212576_at	MGRN1	1.49105e-05	0.00160409	-1.63677	high down vs low
26104	226216_at	INSR	1.50302e-05	0.00160701	-1.60093	high down vs low
9010	209499_x_at	TNFSF12 /// TNFSF12-TNFSF13 /// TNFSF13	1.50508e-05	0.00160701	-2.06594	high down vs low
18941	219559_at	SLC17A9	1.50594e-05	0.00160701	-2.08477	high down vs low
11895	212492_s_at	KDM4B	1.50812e-05	0.00160701	-2.17615	high down vs low
22380	222469_s_at	tollip	1.52612e-05	0.00161848	-1.53463	high down vs low
5249	205704_s_at	ATP6V0A2	1.55965e-05	0.00164855	-1.9687	high down vs low
39827	239946_at	KIAA0922	1.56453e-05	0.00164855	3.32396	high up vs low
2479	202932_at	YES1	1.58069e-05	0.00166062	3.34665	high up vs low
42796	242915_at	ZNF682	1.59317e-05	0.0016698	1.92643	high up vs low
26040	226152_at	Ttc7b	1.6158e-05	0.00168924	-2.51165	high down vs low
41014	241133_at	TRBV27	1.61926e-05	0.00168924	-3.79404	high down vs low
38311	238430_x_at	Slfn5	1.64492e-05	0.00171202	2.98276	high up vs low
26594	226707_at	naprt1	1.6635e-05	0.00172734	-1.9991	high down vs low
10786	211352_s_at	NCOA3	1.67543e-05	0.00172905	-1.66981	high down vs low
12686	213287_s_at	KRT10	1.67629e-05	0.00172905	1.72528	high up vs low
9630	210128_s_at	LTB4R	1.67674e-05	0.00172905	-1.5481	high down vs low
26384	226496_at	ZCCHC7	1.68892e-05	0.00173202	-2.64903	high down vs low
5135	205590_at	RASGRP1	1.69123e-05	0.00173202	4.22102	high up vs low
42991	243110_x_at	NPW	1.71116e-05	0.00174843	-1.54533	high down vs low
8830	209318_x_at	PLAGL1	1.72117e-05	0.00175327	-4.24815	high down vs low
28910	229024_at	RNF150	1.72373e-05	0.00175327	2.92819	high up vs low
2439	202893_at	UNC13B	1.73052e-05	0.00175572	-1.88272	high down vs low
9638	210136_at	MBP	1.73399e-05	0.00175572	-3.20878	high down vs low
477	200931_s_at	VCL	1.73971e-05	0.00175754	-3.00974	high down vs low
14268	214875_x_at	APLP2	1.77125e-05	0.00178537	-2.10993	high down vs low
18584	219202_at	RHBDF2	1.79007e-05	0.00179629	-1.95127	high down vs low
35985	236104_at	hnrpll	1.7901e-05	0.00179629	2.02084	high up vs low
18262	218880_at	FOSL2	1.81314e-05	0.00181533	-3.82329	high down vs low
11929	212526_at	SPG20	1.83646e-05	0.00183457	-3.32681	high down vs low
10186	210706_s_at	RNF24	1.8406e-05	0.00183462	-1.7262	high down vs low
12400	212999_x_at	HLA-DQB1 /// LOC101060835	1.85221e-05	0.00184209	-1.75227	high down vs low
16503	217118_s_at	KIAA0930	1.88431e-05	0.00186985	-2.07144	high down vs low
22176	63825_at	ABHD2	1.88897e-05	0.00187033	-1.74686	high down vs low
26578	226691_at	TNRC18B	1.904e-05	0.00188105	-1.96708	high down vs low
40955	241074_at	IGHV3-33-2	1.91278e-05	0.00188472	5.15582	high up vs low
12494	213093_at	PRKCA	1.91614e-05	0.00188472	7.61267	high up vs low
6086	206542_s_at	SMARCA2	1.93517e-05	0.00189511	-2.65976	high down vs low
30427	230541_at	LOC149134	1.95443e-05	0.00190979	-2.53804	high down vs low
26030	226142_at	GLIPR1	2.03106e-05	0.00198035	-4.51538	high down vs low
23185	223276_at	C5orf62	2.05359e-05	0.00198795	-2.52601	high down vs low
25593	225704_at	FBRSL1	2.05433e-05	0.00198795	-1.79859	high down vs low
4215	204670_x_at	HLA-DRB1 /// HLA-DRB4 /// LOC100507709 /// LOC100507714	2.05769e-05	0.00198795	-3.46791	high down vs low
26669	226782_at	SLC25A30	2.06107e-05	0.00198795	-2.30899	high down vs low
1395	201849_at	BNIP3	2.08381e-05	0.00200126	-3.38062	high down vs low
9012	209501_at	CDR2	2.14429e-05	0.00205493	2.08692	high up vs low
18263	218881_s_at	FOSL2	2.18295e-05	0.00208751	-2.48732	high down vs low
16810	217427_s_at	HIRA	2.18985e-05	0.00208965	2.01819	high up vs low
8301	208788_at	ELOVL5	2.24599e-05	0.00213697	1.5914	high up vs low
25169	225280_x_at	arsD	2.25219e-05	0.00213697	-1.78503	high down vs low
26215	226327_at	znf507	2.25376e-05	0.00213697	2.36141	high up vs low
7643	208116_s_at	MAN1A1	2.26639e-05	0.00214288	-2.98081	high down vs low
8188	208674_x_at	DDOST	2.29235e-05	0.00215617	-1.53547	high down vs low
32807	232922_s_at	Slc17a9	2.29608e-05	0.00215617	-1.93984	high down vs low
12058	212655_at	ZCCHC14	2.29811e-05	0.00215617	-1.89964	high down vs low
25570	225681_at	CTHRC1	2.31512e-05	0.00216639	6.50207	high up vs low
10158	210676_x_at	RGPD3 /// RGPD4 /// RGPD5 /// RGPD6 /// RGPD8	2.31868e-05	0.00216639	3.97305	high up vs low
6973	207433_at	IL10	2.33283e-05	0.00217507	-1.64178	high down vs low
9101	209593_s_at	TOR1B	2.34318e-05	0.00218018	-2.08666	high down vs low
28053	228167_at	KLHL6	2.35087e-05	0.0021828	-2.44743	high down vs low
13827	214430_at	GLA	2.36524e-05	0.00219156	-1.59433	high down vs low
2804	203259_s_at	HDDC2	2.3701e-05	0.00219156	2.52801	high up vs low
11785	212382_at	TCF4	2.38736e-05	0.00220126	-2.83118	high down vs low
28862	228976_at	ICOSLG	2.40489e-05	0.00221003	-2.00188	high down vs low
18240	218858_at	DEPTOR	2.45586e-05	0.00225225	-3.80126	high down vs low
20852	221471_at	SERINC3	2.47921e-05	0.00226901	-1.99629	high down vs low
26278	226390_at	STARD4	2.53781e-05	0.00231254	2.61808	high up vs low
27987	228101_at	apbA1	2.54193e-05	0.00231254	-1.64536	high down vs low
18933	219551_at	EAF2	2.54443e-05	0.00231254	-2.47092	high down vs low
9734	210235_s_at	PPFIA1	2.55193e-05	0.00231254	-1.65043	high down vs low
26436	226548_at	Sbk1	2.55778e-05	0.00231254	2.48407	high up vs low
12394	212993_at	NACC2	2.61275e-05	0.00235748	-1.98336	high down vs low
5213	205668_at	LY75	2.63537e-05	0.0023592	-2.55063	high down vs low
9379	209875_s_at	SPP1	2.63572e-05	0.0023592	-1.89694	high down vs low
3965	204420_at	FOSL1	2.63574e-05	0.0023592	-2.02396	high down vs low
5234	205689_at	PCNXL2	2.6818e-05	0.00239156	1.59903	high up vs low
17675	218292_s_at	PRKAG2	2.68258e-05	0.00239156	-1.51222	high down vs low
12125	212722_s_at	JMJD6	2.71156e-05	0.00241258	-2.29835	high down vs low
4293	204748_at	PTGS2	2.71787e-05	0.00241341	-4.84901	high down vs low
3231	203686_at	MPG	2.75336e-05	0.00244007	-1.67037	high down vs low
12478	213077_at	YTHDC2	2.76287e-05	0.00244073	2.10117	high up vs low
28501	228615_at	LOC286161	2.765e-05	0.00244073	1.52315	high up vs low
3424	203879_at	PIK3CD	2.79603e-05	0.00246326	-2.05261	high down vs low
19988	220606_s_at	ADPRM	2.81373e-05	0.00247398	-1.90018	high down vs low
11297	211890_x_at	CAPN3	2.85061e-05	0.0025015	-1.66858	high down vs low
4556	205011_at	VWA5A	2.88867e-05	0.00252993	-1.69656	high down vs low
25203	225314_at	ociad2	2.90986e-05	0.00254352	1.57565	high up vs low
17467	218084_x_at	FXYD5	2.93285e-05	0.00255862	-1.9433	high down vs low
11845	212442_s_at	CERS6	2.96005e-05	0.00257731	-3.4889	high down vs low
16532	217147_s_at	TRAT1	2.98917e-05	0.00259479	3.18142	high up vs low
15327	215936_s_at	KIAA1033	2.99171e-05	0.00259479	-1.61248	high down vs low
4861	205316_at	SLC15A2	3.00799e-05	0.00260386	-2.06002	high down vs low
1987	202441_at	ERLIN1	3.04081e-05	0.00262719	-1.97301	high down vs low
10490	211026_s_at	MGLL	3.05321e-05	0.00263282	-3.85336	high down vs low
4954	205409_at	FOSL2	3.0805e-05	0.00265125	-1.71251	high down vs low
42655	242774_at	SYNE2	3.13567e-05	0.00268838	1.94452	high up vs low
7618	208091_s_at	LOC101060281 /// VOPP1	3.17095e-05	0.00270571	2.44919	high up vs low
4183	204638_at	ACP5	3.17119e-05	0.00270571	-2.4844	high down vs low
17572	218189_s_at	NANS	3.17448e-05	0.00270571	-2.00743	high down vs low
385	200839_s_at	CTSB	3.18006e-05	0.00270571	-2.25527	high down vs low
17449	218066_at	SLC12A7	3.2676e-05	0.00276966	-1.89594	high down vs low
29675	229789_at	Tigd3	3.3004e-05	0.00279018	-1.51503	high down vs low
2092	202546_at	VAMP8	3.30427e-05	0.00279018	-2.86503	high down vs low
24815	224925_at	prex1	3.3179e-05	0.00279641	-2.79241	high down vs low
3624	204079_at	TPST2	3.39764e-05	0.00285824	-2.45358	high down vs low
22773	222862_s_at	AK5	3.42954e-05	0.00287713	-1.78163	high down vs low
21151	221773_at	ELK3	3.43296e-05	0.00287713	-3.04184	high down vs low
4040	204495_s_at	C15orf39	3.44738e-05	0.00287885	-1.92333	high down vs low
26581	226694_at	akap2	3.44788e-05	0.00287885	3.6255	high up vs low
7476	207943_x_at	PLAGL1	3.48326e-05	0.00290298	-3.08713	high down vs low
8168	208653_s_at	CD164	3.53492e-05	0.0029315	-1.91996	high down vs low
25231	225342_at	AK3L2	3.5474e-05	0.0029315	-2.05172	high down vs low
29883	229997_at	VANGL1	3.54877e-05	0.0029315	2.79388	high up vs low
19798	220416_at	ATP8B4	3.63814e-05	0.00299439	-2.824	high down vs low
29339	229453_at	PDIA3	3.63978e-05	0.00299439	-1.69241	high down vs low
20143	220761_s_at	TAOK3	3.66108e-05	0.00299997	-1.9731	high down vs low
11625	212221_x_at	IDS	3.66667e-05	0.00299997	-1.86364	high down vs low
25290	225401_at	c1orf85	3.71681e-05	0.00303544	-1.52793	high down vs low
24987	225098_at	ABI2	3.77112e-05	0.00307418	2.3245	high up vs low
23461	223553_s_at	DOK3	3.78907e-05	0.0030832	-2.42252	high down vs low
18989	219607_s_at	MS4A4A	3.85402e-05	0.00313036	-1.57168	high down vs low
8818	209306_s_at	SWAP70	3.87097e-05	0.00313843	-2.83977	high down vs low
21045	221666_s_at	PYCARD	3.88077e-05	0.00314069	-2.45415	high down vs low
223	200677_at	PTTG1IP	3.8895e-05	0.00314207	-2.01684	high down vs low
41673	241792_x_at	LUC7L3	3.99327e-05	0.00320284	1.69251	high up vs low
2027	202481_at	DHRS3	3.99335e-05	0.00320284	-2.06903	high down vs low
9650	210148_at	HIPK3	4.08018e-05	0.00326662	-1.5735	high down vs low
11585	212181_s_at	LOC100996752 /// LOC101060261 /// NUDT4 /// NUDT4P1	4.14876e-05	0.0033156	2.04344	high up vs low
29687	229801_at	C10orf47	4.17113e-05	0.00332754	-2.23364	high down vs low
35252	235371_at	gxylt2	4.24314e-05	0.00337896	6.02998	high up vs low
8824	209312_x_at	HLA-DRB1 /// HLA-DRB4 /// HLA-DRB5 /// LOC100507709 /// LOC100507714	4.29805e-05	0.00341661	-4.53148	high down vs low
16229	216841_s_at	LOC100129518 /// SOD2	4.33479e-05	0.0034397	-1.91714	high down vs low
30961	231075_x_at	Raph1	4.37789e-05	0.00346775	1.73048	high up vs low
13872	214475_x_at	CAPN3	4.41676e-05	0.00349236	-1.75144	high down vs low
18839	219457_s_at	RIN3	4.47896e-05	0.00353529	-2.20751	high down vs low
16611	217226_s_at	SFXN3	4.50147e-05	0.00354681	-1.75321	high down vs low
2003	202457_s_at	PPP3CA	4.55598e-05	0.00358345	-3.1799	high down vs low
354	200808_s_at	ZYX	4.59668e-05	0.00360912	-2.34961	high down vs low
18765	219383_at	PRR5L	4.62587e-05	0.0036227	-2.67379	high down vs low
4044	204499_at	AGTPBP1	4.65983e-05	0.00363954	-1.87714	high down vs low
11526	212122_at	RHOQ	4.7398e-05	0.00369556	-1.67253	high down vs low
28699	228813_at	HDAC4	4.75622e-05	0.00370191	2.03651	high up vs low
29043	229157_at	PRKAG2-AS1	4.77999e-05	0.00371396	-1.64943	high down vs low
18823	219441_s_at	LRRK1	4.83142e-05	0.00374741	-1.51435	high down vs low
5490	205945_at	IL6R	4.85436e-05	0.00375869	-2.49054	high down vs low
13578	214181_x_at	LST1	4.89239e-05	0.00378159	-3.17089	high down vs low
3617	204072_s_at	FRY	4.92269e-05	0.00379845	-3.48495	high down vs low
34022	234140_s_at	Stim2	4.97404e-05	0.00382489	1.80766	high up vs low
8215	208702_x_at	APLP2	4.98701e-05	0.00382828	-2.11843	high down vs low
25001	225112_at	ABI2	5.02262e-05	0.00384244	2.13079	high up vs low
26731	226844_at	MOBKL2B	5.06371e-05	0.00386726	-2.08396	high down vs low
26569	226682_at	RORA	5.09667e-05	0.0038858	4.44927	high up vs low
13652	214255_at	ATP10A	5.11691e-05	0.00389459	-1.75394	high down vs low
7828	208306_x_at	HLA-DRB1 /// LOC100507709 /// LOC100507714	5.13717e-05	0.00390338	-3.28988	high down vs low
18838	219456_s_at	RIN3	5.15219e-05	0.00390815	-1.64875	high down vs low
10234	210755_at	HGF	5.18218e-05	0.00392425	-2.50529	high down vs low
24203	224303_x_at	nin	5.20604e-05	0.0039331	-1.61826	high down vs low
8968	209457_at	DUSP5	5.21303e-05	0.0039331	-3.46041	high down vs low
11239	211825_s_at	FLI1	5.22023e-05	0.0039331	-1.62282	high down vs low
23649	223741_s_at	Ttyh2	5.26261e-05	0.00395837	-1.87023	high down vs low
4551	205006_s_at	NMT2	5.29961e-05	0.00397746	2.88949	high up vs low
18313	218931_at	RAB17	5.30577e-05	0.00397746	-1.52277	high down vs low
26260	226372_at	CHST11	5.37754e-05	0.00401322	-2.15705	high down vs low
21975	40420_at	STK10	5.38038e-05	0.00401322	-1.69331	high down vs low
1481	201935_s_at	EIF4G3	5.4082e-05	0.00401391	-2.08992	high down vs low
35672	235791_x_at	CHD1	5.45903e-05	0.00404492	1.9298	high up vs low
789	201243_s_at	ATP1B1	5.53046e-05	0.00409107	-3.24647	high down vs low
18565	219183_s_at	CYTH4	5.60804e-05	0.00413946	-2.30048	high down vs low
38816	238935_at	Rps27l	5.61437e-05	0.00413946	-2.01165	high down vs low
14585	215193_x_at	HLA-DRB1 /// HLA-DRB3 /// HLA-DRB4 /// LOC100507709 /// LOC100507714	5.64415e-05	0.00415458	-4.65538	high down vs low
12278	212875_s_at	C2CD2	5.66864e-05	0.00416575	-2.25213	high down vs low
26347	226459_at	Pik3ap1	5.89396e-05	0.00432247	-2.83701	high down vs low
9033	209522_s_at	CRAT	5.90122e-05	0.00432247	-1.83891	high down vs low
17362	217979_at	TSPAN13	5.91782e-05	0.00432755	-4.41297	high down vs low
30017	230131_x_at	arsD	5.98025e-05	0.00435896	-1.66147	high down vs low
3584	204039_at	CEBPA	6.12147e-05	0.0044402	-2.37465	high down vs low
11152	211734_s_at	FCER1A	6.18202e-05	0.00447686	-4.53427	high down vs low
32067	232181_at	PPARGC1B	6.22948e-05	0.00450395	-1.52048	high down vs low
9193	209687_at	CXCL12	6.27549e-05	0.00452654	-2.20903	high down vs low
11660	212256_at	GALNT10	6.30093e-05	0.00452654	-2.21912	high down vs low
8905	209394_at	ASMTL	6.30119e-05	0.00452654	-1.62764	high down vs low
18236	218854_at	DSE	6.35579e-05	0.00455116	-2.3168	high down vs low
11467	212063_at	CD44	6.37115e-05	0.00455486	-2.89894	high down vs low
10837	211404_s_at	APLP2	6.43719e-05	0.00458742	-2.29707	high down vs low
1984	202438_x_at	IDS	6.51645e-05	0.00463652	-1.62175	high down vs low
3638	204093_at	CCNH	6.59549e-05	0.00467908	-1.72826	high down vs low
3974	204429_s_at	SLC2A5	6.61543e-05	0.0046846	-1.92804	high down vs low
38346	238465_at	C5orf35	6.62696e-05	0.00468535	-2.31784	high down vs low
41191	241310_at	NEK5	6.7127e-05	0.00473849	-1.84801	high down vs low
18291	218909_at	RPS6KC1	6.79454e-05	0.0047887	-1.75568	high down vs low
30234	230348_at	Lats2	6.838e-05	0.00481176	-2.89067	high down vs low
36084	236203_at	LOC100133678	6.92957e-05	0.00486854	-2.1774	high down vs low
5404	205859_at	LY86	7.00847e-05	0.00490741	-2.51399	high down vs low
3465	203920_at	NR1H3	7.03063e-05	0.00490741	-1.50701	high down vs low
22806	222895_s_at	BCL11B	7.10517e-05	0.0049421	3.44543	high up vs low
30143	230257_s_at	TSEN15	7.11158e-05	0.0049421	1.55276	high up vs low
10588	211126_s_at	CSRP2	7.19172e-05	0.00499005	-2.17302	high down vs low
20575	221194_s_at	RNFT1 /// TBC1D3P1-DHX40P1	7.25757e-05	0.00502018	-1.67492	high down vs low
1267	201721_s_at	LAPTM5	7.29919e-05	0.00503636	-2.29727	high down vs low
19194	219812_at	PVRIG	7.30348e-05	0.00503636	3.0223	high up vs low
11005	211582_x_at	LST1	7.33482e-05	0.0050502	-2.7844	high down vs low
25548	225659_at	SPOPL	7.36007e-05	0.00505796	-2.09235	high down vs low
24370	224477_s_at	NUDT16L1	7.36871e-05	0.00505796	-1.52716	high down vs low
18310	218928_s_at	SLC37A1	7.39139e-05	0.00506576	-1.84913	high down vs low
2719	203173_s_at	C16orf62	7.41967e-05	0.00507737	-1.58044	high down vs low
5659	206115_at	EGR3	7.43652e-05	0.00508113	-2.35717	high down vs low
1097	201551_s_at	LAMP1	7.48968e-05	0.00510965	-1.86603	high down vs low
25518	225629_s_at	ZBTB4	7.50829e-05	0.00511455	-1.91029	high down vs low
43880	243999_at	Slfn5	7.70288e-05	0.00523118	1.51655	high up vs low
4338	204793_at	GPRASP1	7.75924e-05	0.00526147	3.04888	high up vs low
3767	204222_s_at	GLIPR1	7.79379e-05	0.0052769	-3.704	high down vs low
27080	227193_at	SLC30A4	7.89741e-05	0.00533898	2.0296	high up vs low
5029	205484_at	SIT1	7.97905e-05	0.00537793	2.01591	high up vs low
37907	238026_at	RpL35A	8.02654e-05	0.00538697	-1.7201	high down vs low
8324	208811_s_at	DNAJB6 /// TMEM135	8.02858e-05	0.00538697	-2.02632	high down vs low
5303	205758_at	CD8A	8.04391e-05	0.00538918	3.88551	high up vs low
22096	52164_at	C11orf24	8.07816e-05	0.00540404	-1.50658	high down vs low
23311	223402_at	DUSP23	8.10987e-05	0.00541715	-2.15018	high down vs low
3842	204297_at	PIK3C3	8.33847e-05	0.00554502	-1.56856	high down vs low
20872	221491_x_at	HLA-DRB1 /// HLA-DRB3 /// HLA-DRB4 /// HLA-DRB5 /// LOC100507709 /// LOC100507714 /// LOC101060779	8.40301e-05	0.00557965	-2.10364	high down vs low
32269	232383_at	TFEC	8.47973e-05	0.00560832	-2.41338	high down vs low
5811	206267_s_at	MATK	8.48403e-05	0.00560832	-2.14712	high down vs low
18834	219452_at	DPEP2	8.50761e-05	0.00560832	-1.94291	high down vs low
1862	202316_x_at	UBE4B	8.50884e-05	0.00560832	-1.58563	high down vs low
24302	224407_s_at	Mst4	8.5319e-05	0.00561318	-1.95243	high down vs low
11004	211581_x_at	LST1	8.54131e-05	0.00561318	-2.56259	high down vs low
30269	230383_x_at	SLFN5	8.58288e-05	0.00563223	1.90308	high up vs low
32799	232914_s_at	SYTL2	8.62357e-05	0.00565065	-2.30029	high down vs low
2335	202789_at	PLCG1	8.82441e-05	0.0057738	1.97079	high up vs low
11395	211990_at	HLA-DPA1	8.86057e-05	0.00578899	-4.53347	high down vs low
28492	228606_at	TM4SF19	9.12812e-05	0.00592869	2.05801	high up vs low
497	200951_s_at	CCND2	9.13234e-05	0.00592869	-2.69866	high down vs low
22139	57540_at	RBKS	9.14063e-05	0.00592869	-1.50877	high down vs low
25547	225658_at	SPOPL	9.21788e-05	0.00597014	-2.71656	high down vs low
25612	225723_at	C6orf129	9.26978e-05	0.00599508	1.89362	high up vs low
12345	212944_at	SLC5A3	9.37322e-05	0.00605324	2.16323	high up vs low
20356	220974_x_at	SFXN3	9.40971e-05	0.00606804	-1.56694	high down vs low
6546	207002_s_at	PLAGL1	9.4467e-05	0.00608313	-3.27987	high down vs low
43638	243757_at	chr7:99831353-99832448(+)	9.463e-05	0.00608424	1.90827	high up vs low
3187	203642_s_at	COBLL1	9.47561e-05	0.00608424	-1.90582	high down vs low
13970	214574_x_at	LST1	9.50154e-05	0.00609139	-2.50208	high down vs low
9077	209569_x_at	NSG1	9.53009e-05	0.00609299	2.46747	high up vs low
14097	214703_s_at	MAN2B2	9.58696e-05	0.00612061	-1.79378	high down vs low
18914	219532_at	ELOVL4	9.63545e-05	0.0061428	7.41336	high up vs low
10253	210774_s_at	NCOA4	9.77877e-05	0.00620765	-1.54192	high down vs low
18487	219105_x_at	ORC6	9.803e-05	0.00621421	1.75116	high up vs low
23269	223360_at	C21orf56	9.88849e-05	0.00625654	-2.37153	high down vs low
21188	221810_at	RAB15	9.89773e-05	0.00625654	1.83841	high up vs low
26437	226549_at	Sbk1	9.94475e-05	0.00627514	2.14094	high up vs low
7620	208093_s_at	NDEL1	9.95519e-05	0.00627514	-1.87327	high down vs low
30505	230619_at	ARNT	0.000100148	0.00630384	-1.60927	high down vs low
36276	236395_at	MEF2C	0.000101504	0.00638018	-3.33337	high down vs low
22161	60471_at	RIN3	0.000101733	0.00638562	-2.21108	high down vs low
26433	226545_at	CD109	0.000102555	0.00642821	-2.75809	high down vs low
1257	201711_x_at	RANBP2	0.000102766	0.00643157	2.32835	high up vs low
12483	213082_s_at	SLC35D2	0.000103156	0.00643885	-1.56862	high down vs low
1985	202439_s_at	IDS	0.000103591	0.00645695	-1.93213	high down vs low
23068	223158_s_at	Nek6	0.000104692	0.00649043	-1.76021	high down vs low
3148	203603_s_at	ZEB2	0.000104708	0.00649043	-2.68786	high down vs low
4572	205027_s_at	MAP3K8	0.000105433	0.00652636	-2.90177	high down vs low
23717	223809_at	RGS18	0.000105642	0.00653027	-2.96208	high down vs low
15406	216016_at	NLRP3	0.000106268	0.00655986	-1.61074	high down vs low
25592	225703_at	FBRSL1	0.00010682	0.00658491	-1.63041	high down vs low
10409	210944_s_at	CAPN3	0.000107602	0.00662398	-1.75406	high down vs low
7770	208248_x_at	APLP2	0.000108215	0.00664074	-2.1895	high down vs low
28406	228520_s_at	aplp2	0.000108455	0.00664074	-1.93947	high down vs low
35683	235802_at	PLD4	0.000108832	0.00665393	-1.59034	high down vs low
17221	217838_s_at	EVL	0.00010995	0.00671011	2.13739	high up vs low
93	200054_at	ZNF259	0.000110948	0.00675559	-1.56581	high down vs low
34179	234297_at	LOC728613	0.000111214	0.00676152	1.7421	high up vs low
27710	227824_at	PRKCB	0.000111347	0.00676152	-1.64948	high down vs low
1995	202449_s_at	RXRA	0.000112177	0.0067969	-2.1944	high down vs low
3165	203620_s_at	FCHSD2	0.000112581	0.0067969	-2.08079	high down vs low
6974	207434_s_at	FXYD2 /// FXYD6-FXYD2	0.000112656	0.0067969	7.0905	high up vs low
11862	212459_x_at	SUCLG2	0.000113549	0.00683035	3.52142	high up vs low
3457	203912_s_at	DNASE1L1	0.000114047	0.00683123	-1.61844	high down vs low
26846	226959_at	LOC283070	0.000114049	0.00683123	2.28554	high up vs low
17248	217865_at	RNF130	0.0001142	0.00683123	-3.32287	high down vs low
22979	223068_at	eml4	0.000114241	0.00683123	2.64262	high up vs low
12061	212658_at	LHFPL2	0.000114557	0.00683584	-1.8267	high down vs low
44256	244375_at	EVL	0.000114775	0.00683973	2.14323	high up vs low
1490	201944_at	HEXB	0.00011531	0.00686246	-1.94564	high down vs low
22823	222912_at	ARRB1	0.000116101	0.0069004	-2.42196	high down vs low
17297	217914_at	TPCN1	0.000116865	0.0069255	-1.55099	high down vs low
7605	208078_s_at	SIK1	0.000116882	0.0069255	-3.54677	high down vs low
29154	229268_at	Fam105b	0.00011702	0.0069255	1.50501	high up vs low
12536	213135_at	TIAM1	0.000117143	0.0069255	3.28189	high up vs low
3621	204076_at	ENTPD4	0.000118857	0.00701757	1.91637	high up vs low
788	201242_s_at	ATP1B1	0.000119095	0.00702237	-4.34424	high down vs low
25275	225386_s_at	hnrpll	0.000119468	0.00703507	4.0044	high up vs low
30178	230292_at	LOC100131993	0.000119701	0.00703952	2.14164	high up vs low
1971	202425_x_at	PPP3CA	0.000119903	0.00704219	-2.16233	high down vs low
344	200798_x_at	MCL1	0.00012012	0.00704568	-2.46118	high down vs low
26430	226542_at	RNF24	0.000120508	0.00705915	-1.65586	high down vs low
13595	214198_s_at	DGCR2	0.000121045	0.00708136	-1.81186	high down vs low
36696	236815_at	FLJ22536	0.00012224	0.00714192	1.86013	high up vs low
5104	205559_s_at	PCSK5	0.000122684	0.00714818	2.57602	high up vs low
30803	230917_at	rn7sk	0.000122894	0.00714818	-2.91073	high down vs low
26933	227046_at	Slc39a11	0.000122986	0.00714818	-1.66746	high down vs low
28141	228255_at	Als2cr4	0.000124131	0.00719606	2.01477	high up vs low
23730	223822_at	Susd4	0.000124618	0.00721494	1.88887	high up vs low
28418	228532_at	C1orf162	0.000125512	0.00724796	-2.84961	high down vs low
32117	232231_at	Runx2	0.00012595	0.00726387	-6.07961	high down vs low
24824	224934_at	yipf5	0.000126467	0.00728433	1.92192	high up vs low
11999	212596_s_at	HMGXB4	0.00012762	0.00734129	1.88854	high up vs low
12446	213045_at	MAST3	0.000128579	0.00737799	-1.68034	high down vs low
25480	225591_at	fbxo25	0.000129037	0.0073848	1.96197	high up vs low
742	201196_s_at	AMD1	0.000129486	0.00740105	-1.73903	high down vs low
8494	208982_at	PECAM1	0.000131373	0.00748683	-2.38818	high down vs low
39692	239811_at	SRPK2	0.000131489	0.00748683	1.91981	high up vs low
32390	232504_at	LOC285628	0.000132803	0.00754247	-1.88843	high down vs low
18068	218686_s_at	RHBDF1	0.000133782	0.00757885	-1.50107	high down vs low
27319	227432_s_at	INSR	0.000135264	0.00765312	-1.97123	high down vs low
29166	229280_s_at	FLJ22536	0.000135536	0.00765878	2.02229	high up vs low
10920	211495_x_at	TNFSF12 /// TNFSF12-TNFSF13 /// TNFSF13	0.000136329	0.00769392	-1.68677	high down vs low
13852	214455_at	HIST1H2BC /// HIST1H2BE /// HIST1H2BF /// HIST1H2BG /// HIST1H2BI	0.000136836	0.0077128	-3.00547	high down vs low
26387	226499_at	NRARP	0.000137534	0.00773311	-1.66478	high down vs low
12126	212723_at	JMJD6	0.000137715	0.00773311	-2.12894	high down vs low
384	200838_at	CTSB	0.000138154	0.00774804	-2.02474	high down vs low
10731	211284_s_at	GRN	0.000138852	0.00777663	-2.13772	high down vs low
35574	235693_at	chr5:69148842-69149793(+)	0.000139395	0.00778839	2.15623	high up vs low
24610	224719_s_at	C12orf57	0.000139603	0.00779025	2.06095	high up vs low
16896	217513_at	MILR1	0.000140756	0.00783509	-1.62178	high down vs low
21926	38149_at	ARHGAP25	0.000143154	0.00793962	-2.00016	high down vs low
5153	205608_s_at	ANGPT1	0.000143166	0.00793962	-2.48918	high down vs low
29593	229707_at	Znf606	0.000143919	0.00797148	1.63458	high up vs low
15097	215706_x_at	ZYX	0.000144805	0.00801064	-1.84708	high down vs low
36566	236685_at	chr6:143257980-143258435(-)	0.000145355	0.00803112	2.00601	high up vs low
16289	216901_s_at	IKZF1	0.000145989	0.00803886	-1.50389	high down vs low
6567	207023_x_at	KRT10	0.000145992	0.00803886	1.63365	high up vs low
23383	223474_at	c14orf4	0.000146034	0.00803886	1.90681	high up vs low
39876	239995_at	chr19:37495480-37495931(+)	0.000146462	0.00804689	1.55119	high up vs low
36492	236611_at	ZNF232	0.000148875	0.0081523	1.60897	high up vs low
20858	221477_s_at	LOC100129518 /// SOD2	0.000149005	0.0081523	-2.05817	high down vs low
33596	233713_at	SMYD2	0.000149795	0.00818553	2.16517	high up vs low
43931	244050_at	PTPLAD2	0.000150275	0.0082017	-3.36067	high down vs low
6227	206683_at	ZNF165	0.000151503	0.00825864	-2.68542	high down vs low
24154	224252_s_at	FXYD5	0.000151866	0.00826093	-1.86303	high down vs low
29844	229958_at	CLN8	0.000151914	0.00826093	-1.70849	high down vs low
4473	204928_s_at	SLC10A3	0.000152653	0.00829105	-1.65234	high down vs low
1213	201667_at	GJA1	0.000155273	0.00842316	-5.94336	high down vs low
7394	207857_at	LILRA2	0.000155551	0.00842614	-3.11299	high down vs low
42270	242389_at	LUC7L3	0.000155705	0.00842614	1.90573	high up vs low
39016	239135_at	CPPED1	0.000155965	0.00843002	-2.2457	high down vs low
29454	229568_at	MOBKL2B	0.000157616	0.00850897	-1.79852	high down vs low
9050	209539_at	ARHGEF6	0.000158184	0.00851907	-2.07273	high down vs low
20999	221619_s_at	MTCH1	0.000160817	0.00862153	1.55156	high up vs low
2731	203185_at	RASSF2	0.000160857	0.00862153	-2.25458	high down vs low
13190	213792_s_at	INSR	0.000161125	0.00862558	-2.15537	high down vs low
12987	213589_s_at	B3GNTL1	0.000162169	0.00866207	-2.2643	high down vs low
27957	228071_at	GIMAP7	0.000162194	0.00866207	3.2992	high up vs low
9897	210401_at	P2RX1	0.000163338	0.00871276	-1.99071	high down vs low
34937	235056_at	ETV6	0.000163572	0.00871488	-2.60009	high down vs low
8832	209321_s_at	ADCY3	0.000164096	0.0087324	-1.95021	high down vs low
24649	224759_s_at	C12orf23	0.00016459	0.00873351	2.10681	high up vs low
8675	209163_at	CYB561	0.00016478	0.00873351	-2.06004	high down vs low
12330	212928_at	TSPYL4	0.000165492	0.00875463	1.55874	high up vs low
27031	227144_at	C22orf9	0.000166553	0.00880039	-1.66166	high down vs low
13941	214544_s_at	SNAP23	0.000167605	0.00884073	-1.51793	high down vs low
27155	227268_at	RNFT1	0.000168536	0.00887374	-2.34724	high down vs low
19831	220449_at	LOC79015	0.000169355	0.00890456	2.33174	high up vs low
28566	228680_at	Kif3a	0.000170103	0.00892475	2.41781	high up vs low
22630	222719_s_at	PDGFC	0.000170929	0.00895077	-1.64675	high down vs low
2305	202759_s_at	AKAP2 /// PALM2-AKAP2	0.000170999	0.00895077	2.72235	high up vs low
13549	214152_at	CCPG1 /// DYX1C1-CCPG1	0.00017148	0.00896544	-1.58361	high down vs low
26006	226118_at	CENPO	0.000171836	0.00897356	1.81355	high up vs low
10116	210633_x_at	KRT10	0.000173347	0.00902591	1.52124	high up vs low
8701	209189_at	FOS	0.000173443	0.00902591	-3.2409	high down vs low
29054	229168_at	COL23A1	0.000174542	0.00906193	-1.78751	high down vs low
23220	223311_s_at	MTA3	0.000174659	0.00906193	1.87509	high up vs low
34744	234863_x_at	Fbxo5	0.000174743	0.00906193	2.42299	high up vs low
14140	214746_s_at	ZNF467	0.000178299	0.00922497	-1.89002	high down vs low
12461	213060_s_at	CHI3L2	0.000178756	0.00923791	4.58492	high up vs low
26592	226705_at	Fgfr1	0.0001792	0.0092502	2.50216	high up vs low
11456	212052_s_at	TBC1D9B	0.000179957	0.00926976	-1.6283	high down vs low
15324	215933_s_at	HHEX	0.0001815	0.00932588	-6.1785	high down vs low
35478	235597_s_at	RGPD2	0.000182869	0.00938087	3.72719	high up vs low
3019	203474_at	IQGAP2	0.000182989	0.00938087	-2.92112	high down vs low
10270	210792_x_at	SIVA1	0.00018458	0.0094516	1.79623	high up vs low
22714	222803_at	PRTFDC1	0.000185129	0.00946887	3.92687	high up vs low
3781	204236_at	FLI1	0.000186399	0.00951858	-2.39254	high down vs low
26152	226264_at	SUSD1	0.000186658	0.00951858	-1.84811	high down vs low
26270	226382_at	LOC283070	0.000186823	0.00951858	2.94861	high up vs low
26340	226452_at	PDK1	0.000186952	0.00951858	-2.61644	high down vs low
4427	204882_at	ARHGAP25	0.000187171	0.0095189	-1.95118	high down vs low
18572	219190_s_at	AGO4	0.000187744	0.0095372	-1.52024	high down vs low
2773	203227_s_at	TSPAN31	0.000188129	0.00954594	-1.98754	high down vs low
25468	225579_at	PQLC3	0.000188663	0.00955138	-2.51927	high down vs low
4045	204500_s_at	AGTPBP1	0.00019102	0.0096598	-2.09158	high down vs low
17710	218327_s_at	SNAP29	0.00019359	0.00977872	-1.54901	high down vs low
26828	226941_at	Atf6	0.000193964	0.00978656	-1.74722	high down vs low
9434	209930_s_at	NFE2	0.000195232	0.00982652	-3.59603	high down vs low
13844	214447_at	ETS1	0.000195474	0.00982652	1.67671	high up vs low
24605	224714_at	Mki67ip	0.000195838	0.00982652	-1.60502	high down vs low
1821	202275_at	G6PD	0.000196505	0.00984816	-1.72501	high down vs low
10327	210849_s_at	VPS41	0.000196822	0.00985301	-1.81684	high down vs low
2786	203240_at	FCGBP	0.00019792	0.00989688	1.80111	high up vs low
23867	223960_s_at	C16orf5	0.000199018	0.0099407	-2.08213	high down vs low
19499	220117_at	ZNF385D	0.000205137	0.0102235	-1.55587	high down vs low
39134	239253_at	chr10:58113406-58114338(-)	0.000205753	0.0102428	2.54399	high up vs low
33525	233642_s_at	HEATR5B	0.000207029	0.0102834	-1.94682	high down vs low
25765	225876_at	NIPAL3	0.000208148	0.0103229	-1.69169	high down vs low
9056	209545_s_at	RIPK2	0.000208284	0.0103229	-3.71763	high down vs low
4234	204689_at	HHEX	0.00020931	0.0103622	-4.29018	high down vs low
21115	221737_at	GNA12	0.000209925	0.0103763	-1.54827	high down vs low
2594	203047_at	STK10	0.000210415	0.0103825	-1.62733	high down vs low
18019	218637_at	IMPACT	0.000212789	0.0104881	-1.62945	high down vs low
447	200901_s_at	M6PR	0.000213294	0.0105014	-1.58471	high down vs low
27983	228097_at	MYLIP	0.000214927	0.0105487	-3.32189	high down vs low
5679	206135_at	ST18	0.000217134	0.0106319	-5.15368	high down vs low
17270	217887_s_at	EPS15	0.00021781	0.0106423	-1.5725	high down vs low
36387	236506_at	nin	0.00021782	0.0106423	-1.87153	high down vs low
12091	212688_at	PIK3CB	0.000218247	0.0106469	-1.79412	high down vs low
18395	219013_at	GALNT11	0.00021839	0.0106469	-1.68224	high down vs low
499	200953_s_at	CCND2	0.000220449	0.0107239	-5.75374	high down vs low
4738	205193_at	MAFF	0.000225443	0.0109549	-2.3376	high down vs low
20424	221042_s_at	CLMN	0.000226205	0.0109681	-1.6271	high down vs low
25413	225524_at	ANTXR2	0.000226947	0.010981	-2.70559	high down vs low
21665	222288_at	chr3:73028917-73029343(+)	0.000227206	0.010981	5.26308	high up vs low
24799	224909_s_at	prex1	0.000227476	0.0109819	-2.27977	high down vs low
8216	208703_s_at	APLP2	0.000227761	0.0109819	-2.48832	high down vs low
12553	213152_s_at	SRSF8	0.000227961	0.0109819	-1.59454	high down vs low
11993	212590_at	RRAS2	0.000231109	0.0111096	3.02268	high up vs low
194	200648_s_at	GLUL	0.000235263	0.011273	-2.03676	high down vs low
19197	219815_at	GAL3ST4	0.000236105	0.0113012	1.64739	high up vs low
12489	213088_s_at	DNAJC9	0.000236913	0.0113243	1.76905	high up vs low
6259	206715_at	TFEC	0.000238198	0.0113649	-4.00685	high down vs low
32572	232686_at	SIGLECP3	0.000240172	0.0114347	-2.81955	high down vs low
11525	212121_at	TCTN3	0.000240433	0.011435	-1.68572	high down vs low
17113	217730_at	TMBIM1	0.000240851	0.0114424	-1.79433	high down vs low
5541	205996_s_at	AK2	0.000242085	0.0114658	-1.79014	high down vs low
13026	213628_at	CLCC1	0.000242105	0.0114658	-1.53388	high down vs low
4407	204862_s_at	NME3	0.000243462	0.0115057	-1.61193	high down vs low
21043	221664_s_at	F11R	0.000246482	0.0115905	-1.50019	high down vs low
18712	219330_at	VANGL1	0.000246551	0.0115905	2.68001	high up vs low
35602	235721_at	DTX3	0.000247404	0.0116078	2.28858	high up vs low
25117	225228_at	DRAM2	0.000247438	0.0116078	-1.83201	high down vs low
18982	219600_s_at	TMEM50B	0.000248624	0.0116512	-1.74185	high down vs low
4039	204494_s_at	C15orf39	0.000253894	0.01185	-1.75346	high down vs low
1266	201720_s_at	LAPTM5	0.000253925	0.01185	-2.53712	high down vs low
24630	224739_at	PIM3	0.000255043	0.0118898	-2.12622	high down vs low
9158	209651_at	TGFB1I1	0.000255384	0.0118933	-2.09676	high down vs low
25664	225775_at	TSPAN33	0.000256621	0.0119385	-1.68504	high down vs low
25262	225373_at	C10orf54	0.000258337	0.0120058	-2.18779	high down vs low
2070	202524_s_at	SPOCK2	0.000258974	0.0120225	2.68145	high up vs low
15431	216041_x_at	GRN	0.000259232	0.0120225	-2.17175	high down vs low
18295	218913_s_at	GMIP	0.000260383	0.0120471	-1.56126	high down vs low
30379	230493_at	SHISA2	0.000260571	0.0120471	4.86732	high up vs low
5611	206067_s_at	WT1	0.000261723	0.0120879	-3.26804	high down vs low
18530	219148_at	PBK	0.000262131	0.0120942	4.25042	high up vs low
2939	203394_s_at	HES1	0.000263166	0.0121295	4.44999	high up vs low
1265	201719_s_at	EPB41L2	0.000265168	0.0122092	2.74049	high up vs low
5271	205726_at	DIAPH2	0.000265634	0.0122181	-1.81562	high down vs low
21524	222146_s_at	TCF4	0.000266645	0.0122477	-2.5254	high down vs low
2044	202498_s_at	SLC2A3	0.000266826	0.0122477	-1.92138	high down vs low
15163	215772_x_at	SUCLG2	0.0002707	0.0124046	3.22583	high up vs low
12470	213069_at	HEG1	0.000270798	0.0124046	2.46832	high up vs low
32835	232950_s_at	pitpnm2	0.000271349	0.0124137	1.9413	high up vs low
5479	205934_at	PLCL1	0.00027225	0.0124202	3.37358	high up vs low
13236	213838_at	NOL7	0.000272853	0.0124269	-1.76604	high down vs low
43805	243924_at	LOC100127980	0.000275009	0.0125079	1.5471	high up vs low
21869	36711_at	MAFF	0.000275655	0.0125245	-4.66859	high down vs low
4946	205401_at	AGPS	0.00027766	0.0125901	-1.75763	high down vs low
13123	213725_x_at	XYLT1	0.000280008	0.0126837	-3.67748	high down vs low
12712	213313_at	RABGAP1	0.000280933	0.0126931	-1.79474	high down vs low
19272	219890_at	CLEC5A	0.000280998	0.0126931	-2.0419	high down vs low
8129	208613_s_at	FLNB	0.00028143	0.0126967	-1.66591	high down vs low
25003	225114_at	AGPS	0.00028304	0.0127472	-2.08573	high down vs low
4784	205239_at	AREG /// AREGB	0.000283388	0.0127472	-5.65919	high down vs low
17804	218421_at	CERK	0.000283403	0.0127472	-1.58346	high down vs low
14470	215078_at	LOC100129518 /// SOD2	0.000284741	0.0127726	-2.36453	high down vs low
26256	226368_at	CHST11	0.000284825	0.0127726	-1.89987	high down vs low
2254	202708_s_at	HIST2H2BE	0.000285138	0.0127738	-3.06749	high down vs low
1130	201584_s_at	DDX39A	0.00028601	0.0127866	1.5393	high up vs low
21138	221760_at	MAN1A1	0.000286213	0.0127866	-3.86186	high down vs low
12314	212912_at	RPS6KA2	0.000289504	0.0128792	-1.79068	high down vs low
25151	225262_at	Fosl2	0.000290057	0.0128829	-3.37959	high down vs low
596	201050_at	PLD3	0.000290887	0.0128894	-1.70473	high down vs low
5441	205896_at	SLC22A4	0.000295794	0.0130681	-2.10864	high down vs low
27245	227358_at	zbtb46	0.000297712	0.0131269	-1.50658	high down vs low
23013	223103_at	stard10	0.00029966	0.0131816	-1.62311	high down vs low
21260	221882_s_at	TMEM8A	0.000300117	0.0131816	-1.78398	high down vs low
17626	218243_at	RUFY1	0.000300131	0.0131816	-1.78744	high down vs low
28527	228641_at	CARD8	0.000301516	0.0132294	-1.65444	high down vs low
13288	213891_s_at	TCF4	0.000302821	0.0132684	-2.94368	high down vs low
10112	210629_x_at	LST1	0.000303113	0.0132684	-2.32807	high down vs low
1668	202122_s_at	PLIN3	0.000303293	0.0132684	-1.70596	high down vs low
8217	208704_x_at	APLP2	0.000303901	0.013282	-1.97071	high down vs low
3211	203666_at	CXCL12	0.000304254	0.0132845	-1.66293	high down vs low
29253	229367_s_at	GIMAP6	0.000305608	0.0133306	2.84279	high up vs low
24601	224710_at	RAB34	0.000307857	0.0134025	-3.12192	high down vs low
25810	225921_at	nin	0.000308205	0.0134047	-1.98537	high down vs low
1365	201819_at	SCARB1	0.000308938	0.013411	-1.53728	high down vs low
12644	213244_at	SCAMP4	0.000308949	0.013411	-1.52189	high down vs low
16587	217202_s_at	GLUL	0.000311843	0.0135123	-2.05504	high down vs low
2858	203313_s_at	TGIF1	0.000311888	0.0135123	-3.03457	high down vs low
29961	230075_at	Rab39b	0.000317699	0.0137508	1.95297	high up vs low
18125	218743_at	CHMP6	0.000319698	0.0138106	-1.51064	high down vs low
12150	212747_at	ANKS1A	0.000321474	0.0138605	-1.68765	high down vs low
4112	204567_s_at	ABCG1	0.00032348	0.0139068	-2.41569	high down vs low
1569	202023_at	EFNA1	0.000324307	0.013929	-1.77808	high down vs low
383	200837_at	BCAP31	0.000326906	0.0140272	-1.58586	high down vs low
27122	227235_at	GUCY1A3	0.0003285	0.0140821	-2.33324	high down vs low
39429	239548_at	NEGR1	0.000329058	0.0140925	-1.55774	high down vs low
8262	208749_x_at	FLOT1	0.000329552	0.0140935	1.62748	high up vs low
24863	224973_at	Fam46a	0.000330027	0.0140935	-3.61788	high down vs low
4860	205315_s_at	SNTB2	0.000331384	0.014138	1.71033	high up vs low
30943	231057_at	mtmr2	0.0003322	0.0141593	1.86131	high up vs low
1122	201576_s_at	GLB1	0.000336393	0.0143108	-1.9765	high down vs low
11076	211654_x_at	HLA-DQB1	0.000337084	0.0143246	-2.36688	high down vs low
13080	213682_at	NUP50	0.000337359	0.0143246	1.76741	high up vs low
12298	212895_s_at	ABR	0.000340172	0.0144167	-1.56351	high down vs low
1959	202413_s_at	USP1	0.000340994	0.0144379	2.09333	high up vs low
30013	230127_at	RP6-99M1.2	0.000341412	0.0144419	-2.11622	high down vs low
990	201444_s_at	ATP6AP2	0.000343682	0.0144996	-1.6051	high down vs low
26000	226112_at	SGCB	0.000346281	0.0145916	2.93682	high up vs low
8332	208819_at	RAB8A	0.000350541	0.0147379	-1.87648	high down vs low
27027	227140_at	INHBA	0.000350714	0.0147379	-2.19043	high down vs low
1399	201853_s_at	CDC25B	0.000352997	0.0148022	2.01492	high up vs low
446	200900_s_at	M6PR	0.000353237	0.0148022	-1.7107	high down vs low
30456	230570_at	EIF3H	0.000354506	0.0148138	-2.14589	high down vs low
1394	201848_s_at	BNIP3	0.000355806	0.0148399	-1.89284	high down vs low
26024	226136_at	GLIPR1	0.000357323	0.0148608	-3.62088	high down vs low
25680	225791_at	UBE2F	0.000357606	0.0148608	-1.61555	high down vs low
12259	212856_at	GRAMD4	0.000357911	0.0148608	-2.02723	high down vs low
14228	214835_s_at	SUCLG2	0.000358074	0.0148608	2.86889	high up vs low
9935	210439_at	ICOS	0.000358288	0.0148608	3.19178	high up vs low
42227	242346_x_at	FLJ42463	0.000358627	0.0148611	1.96156	high up vs low
8781	209269_s_at	SYK	0.000360687	0.0149093	-1.74861	high down vs low
24806	224916_at	Tmem173	0.000360789	0.0149093	-1.97389	high down vs low
23729	223821_s_at	Susd4	0.000362241	0.0149555	1.90588	high up vs low
17792	218409_s_at	DNAJC1	0.000363788	0.0149698	-2.02649	high down vs low
1338	201792_at	AEBP1	0.000363952	0.0149698	2.66206	high up vs low
15024	215633_x_at	LST1	0.00036406	0.0149698	-2.31869	high down vs low
25590	225701_at	Akna	0.00036426	0.0149698	-1.57865	high down vs low
44404	244523_at	MMD	0.000365065	0.0149891	1.84544	high up vs low
26456	226568_at	Fam102b	0.000366482	0.0150335	1.78524	high up vs low
26265	226377_at	NFIC	0.000369188	0.0151306	-1.50884	high down vs low
11177	211760_s_at	VAMP4	0.000371501	0.0152115	-1.54072	high down vs low
21130	221752_at	SSH1	0.000373444	0.0152644	-1.63593	high down vs low
31838	231952_at	FLJ25715	0.000375095	0.0152904	-1.80819	high down vs low
24572	224681_at	Gna12	0.000375466	0.0152904	-1.78821	high down vs low
8750	209238_at	STX3	0.000375477	0.0152904	-1.87893	high down vs low
12039	212636_at	QKI	0.000376009	0.0152981	-2.37864	high down vs low
6089	206545_at	CD28	0.000378337	0.0153788	4.44006	high up vs low
27525	227639_at	PIGK	0.000380036	0.0154251	-2.26865	high down vs low
5316	205771_s_at	AKAP7	0.000380165	0.0154251	2.21947	high up vs low
114	200075_s_at	GUK1	0.000382505	0.0154732	1.78121	high up vs low
2306	202760_s_at	AKAP2 /// PALM2-AKAP2	0.00038262	0.0154732	3.27534	high up vs low
33242	233359_at	FLJ12185	0.000382733	0.0154732	1.84754	high up vs low
29835	229949_at	Trim50	0.00038316	0.0154765	-2.00964	high down vs low
28640	228754_at	slc6a6	0.000384103	0.0154795	-1.63854	high down vs low
12197	212794_s_at	KIAA1033	0.000384274	0.0154795	-1.83583	high down vs low
40552	240671_at	GYPC	0.000387744	0.0156053	-1.61249	high down vs low
27248	227361_at	Hs3st3b1	0.000390551	0.0156943	-2.19975	high down vs low
13170	213772_s_at	GGA2	0.000390829	0.0156943	-1.56467	high down vs low
3119	203574_at	NFIL3	0.000391359	0.0156943	-3.93542	high down vs low
43325	243444_at	Hs3st3b1	0.000392	0.015706	-1.54091	high down vs low
19152	219770_at	GTDC1	0.000395256	0.0158081	-1.75581	high down vs low
22667	222756_s_at	ARRB1	0.000397622	0.0158744	-1.75428	high down vs low
20926	221545_x_at	MED16	0.000398435	0.0158756	-1.61019	high down vs low
4812	205267_at	POU2AF1	0.000398717	0.0158756	2.79307	high up vs low
6175	206631_at	PTGER2	0.000400973	0.0159291	-2.6427	high down vs low
35956	236075_s_at	usp6	0.000401128	0.0159291	2.00961	high up vs low
22633	222722_at	OGN	0.00040288	0.015963	3.29351	high up vs low
29586	229700_at	ZNF738	0.000403051	0.015963	2.09928	high up vs low
30025	230139_at	RP11-121C2.2	0.000403197	0.015963	1.62297	high up vs low
4316	204771_s_at	TTF1	0.000405796	0.0160433	1.84485	high up vs low
17819	218436_at	SIL1	0.000407013	0.016063	-1.61027	high down vs low
3853	204308_s_at	TECPR2	0.000409813	0.0161593	-1.54922	high down vs low
219	200673_at	LAPTM4A	0.000410212	0.0161608	-1.7073	high down vs low
21946	39248_at	AQP3	0.000411239	0.016187	4.94753	high up vs low
551	201005_at	CD9	0.000415983	0.016345	-3.93614	high down vs low
2727	203181_x_at	SRPK2	0.000416552	0.0163519	1.86726	high up vs low
1098	201552_at	LAMP1	0.000416891	0.0163519	-1.64232	high down vs low
29315	229429_x_at	LOC728855	0.00042137	0.0165046	2.2017	high up vs low
9213	209707_at	PIGK	0.000421889	0.0165046	-2.03912	high down vs low
27402	227516_at	Sf3a1	0.000424243	0.0165786	-1.52738	high down vs low
1040	201494_at	PRCP	0.000424523	0.0165786	-1.76703	high down vs low
3832	204287_at	SYNGR1	0.000426773	0.0166519	-1.50987	high down vs low
36226	236345_at	TBXAS1	0.000427193	0.016652	-1.58224	high down vs low
12674	213275_x_at	CTSB	0.000428415	0.0166724	-1.84371	high down vs low
35507	235626_at	Camk1d	0.000430171	0.016712	2.2126	high up vs low
5169	205624_at	CPA3	0.000430178	0.016712	-4.13143	high down vs low
25614	225725_at	ZMAT3	0.00043135	0.0167317	-1.97731	high down vs low
4921	205376_at	INPP4B	0.000431433	0.0167317	-2.49241	high down vs low
28441	228555_at	CAMK2D	0.00043351	0.0167977	2.29457	high up vs low
26157	226269_at	Gdap1	0.000433989	0.0168017	2.1105	high up vs low
3404	203859_s_at	PALM	0.000436542	0.0168859	-1.72445	high down vs low
4219	204674_at	LRMP	0.000438989	0.0169593	2.02794	high up vs low
12072	212669_at	CAMK2G	0.000439474	0.0169593	-1.58985	high down vs low
26328	226440_at	dusp22	0.000442318	0.0170504	-1.67233	high down vs low
3803	204258_at	CHD1	0.000443608	0.0170725	1.80578	high up vs low
31622	231736_x_at	mgst1	0.000443808	0.0170725	-2.52174	high down vs low
23786	223878_at	INPP4B	0.000444037	0.0170725	-1.65954	high down vs low
1724	202178_at	PRKCZ	0.000449092	0.0172521	-1.77662	high down vs low
25504	225615_at	IFFO2	0.000450074	0.017275	-1.89209	high down vs low
26307	226419_s_at	FLJ44342	0.000451577	0.0173064	1.90455	high up vs low
20293	220911_s_at	NYNRIN	0.000451666	0.0173064	-2.13406	high down vs low
2652	203105_s_at	DNM1L	0.000454957	0.017373	-1.62499	high down vs low
4441	204896_s_at	PTGER4	0.000456307	0.0174097	-2.06306	high down vs low
41705	241824_at	Fosl2	0.000461475	0.0175619	-2.37523	high down vs low
39642	239761_at	GCNT1	0.000463553	0.017626	-1.94376	high down vs low
33083	233198_at	GOLGA2B	0.000466516	0.0176936	1.99253	high up vs low
9644	210142_x_at	FLOT1	0.000467082	0.0177001	1.63787	high up vs low
17704	218321_x_at	STYXL1	0.00046988	0.017776	-1.55652	high down vs low
10381	210916_s_at	CD44	0.000470758	0.0177942	-2.00101	high down vs low
25938	226050_at	TMCO3	0.000475468	0.017957	-2.2972	high down vs low
12938	213539_at	CD3D	0.000479887	0.0180693	2.31813	high up vs low
43244	243363_at	LOC641518	0.000479956	0.0180693	1.81804	high up vs low
1270	201724_s_at	GALNT1	0.000480055	0.0180693	-2.93316	high down vs low
11790	212387_at	TCF4	0.000480625	0.0180755	-2.38094	high down vs low
32413	232527_at	PSMD6-AS2	0.000482362	0.0181256	1.58366	high up vs low
42144	242263_at	Tmed5	0.000487115	0.0182735	-1.63706	high down vs low
557	201011_at	RPN1	0.000487623	0.0182773	-1.65471	high down vs low
14019	214623_at	FBXW4P1	0.000490842	0.0183825	-1.75146	high down vs low
5313	205768_s_at	SLC27A2	0.000492035	0.0183964	-1.90154	high down vs low
367	200821_at	LAMP2	0.000495268	0.0184864	-1.74167	high down vs low
3246	203701_s_at	TRMT1	0.000495904	0.0184947	-1.53885	high down vs low
30491	230605_at	KCNAB1	0.000496649	0.0184961	1.72581	high up vs low
29393	229507_at	C3orf54	0.000497641	0.0185132	-1.59333	high down vs low
29230	229344_x_at	RIMKLB	0.000498492	0.0185193	1.96936	high up vs low
21865	36554_at	ASMTL	0.000498631	0.0185193	-1.82446	high down vs low
18132	218750_at	TAF1D	0.000499088	0.0185209	-2.01178	high down vs low
18771	219389_at	SUSD4	0.000499701	0.0185283	1.66869	high up vs low
2695	203149_at	PVRL2	0.000501184	0.0185525	-1.78394	high down vs low
24366	224473_x_at	lzts2	0.000506611	0.0187376	-1.71063	high down vs low
26338	226450_at	INSR	0.000508934	0.0187667	-1.61973	high down vs low
17231	217848_s_at	PPA1	0.000509068	0.0187667	1.84164	high up vs low
12566	213166_x_at	MIR4784 /// MZT2A	0.000510612	0.0188082	1.64595	high up vs low
35727	235846_at	rad54b	0.000511566	0.0188278	1.70252	high up vs low
7871	208350_at	CSN1S1	0.000512241	0.0188372	-1.56555	high down vs low
23265	223356_s_at	mtif3	0.00051322	0.0188562	-1.99213	high down vs low
17294	217911_s_at	BAG3	0.000515513	0.0189109	3.62073	high up vs low
29700	229814_at	TNFAIP8	0.000521103	0.0190535	1.72463	high up vs low
16121	216733_s_at	GATM	0.000522049	0.0190535	-2.07621	high down vs low
38833	238952_x_at	ZNF829	0.000527372	0.0192199	1.55454	high up vs low
25175	225286_at	arsD	0.000531566	0.0193513	-1.98791	high down vs low
43245	243364_at	AUTS2	0.000532276	0.0193513	-1.72467	high down vs low
43005	243124_at	RRN3P2	0.000536981	0.0195065	-2.0375	high down vs low
20973	221593_s_at	RPL31	0.000539526	0.0195831	-1.81846	high down vs low
8685	209173_at	AGR2	0.000540064	0.0195867	-1.55182	high down vs low
3814	204269_at	PIM2	0.000541817	0.0196344	-1.66472	high down vs low
32562	232676_x_at	myef2	0.000542717	0.0196511	2.18818	high up vs low
8169	208654_s_at	CD164	0.000544513	0.0197002	-1.71687	high down vs low
1861	202315_s_at	BCR	0.000545013	0.0197023	-1.97595	high down vs low
33212	233328_x_at	Slc17a9	0.000545809	0.0197104	-1.57274	high down vs low
31815	231929_at	ikzf2	0.000546932	0.0197239	3.88174	high up vs low
21242	221864_at	ORAI3	0.000552385	0.0199045	-2.01707	high down vs low
25694	225805_at	Hnrnpu	0.000557545	0.0200582	-1.80043	high down vs low
7373	207836_s_at	RBPMS	0.000559591	0.0201156	-1.61486	high down vs low
24800	224910_at	carhsp1	0.000563091	0.0202089	1.54649	high up vs low
7953	208436_s_at	IRF7	0.000568767	0.0203554	-2.3798	high down vs low
9020	209509_s_at	DPAGT1	0.000568828	0.0203554	-1.73509	high down vs low
26281	226393_at	CYP2U1	0.000569063	0.0203554	1.68307	high up vs low
9607	210105_s_at	FYN	0.000569446	0.0203554	1.78282	high up vs low
2959	203414_at	MMD	0.000572053	0.0204323	1.97556	high up vs low
3075	203530_s_at	STX4	0.000578926	0.0206109	-1.53534	high down vs low
5095	205550_s_at	BRE	0.000580935	0.0206383	-1.50613	high down vs low
740	201194_at	SEPW1	0.000581211	0.0206383	2.29287	high up vs low
7600	208073_x_at	TTC3 /// TTC3P1	0.00058194	0.0206383	-1.59911	high down vs low
3298	203753_at	TCF4	0.000582505	0.0206383	-2.49678	high down vs low
25618	225729_at	C6orf89	0.000582996	0.0206383	1.72945	high up vs low
11775	212372_at	MYH10	0.000583034	0.0206383	3.02215	high up vs low
26751	226864_at	PKIA	0.000583847	0.0206394	3.28105	high up vs low
38257	238376_at	CLEC16A	0.000594364	0.0208925	-1.74783	high down vs low
22625	222714_s_at	LACTB2	0.000594742	0.0208925	-1.61917	high down vs low
34865	234984_at	NEDD1	0.000596902	0.020952	1.53089	high up vs low
17800	218417_s_at	SLC48A1	0.000597585	0.0209595	-1.50007	high down vs low
17479	218096_at	AGPAT5	0.00059827	0.0209671	-2.1221	high down vs low
26650	226763_at	Sestd1	0.000603778	0.0211244	3.39344	high up vs low
9280	209774_x_at	CXCL2	0.000603918	0.0211244	-3.68286	high down vs low
5089	205544_s_at	CR2	0.000607498	0.0212075	3.57239	high up vs low
1357	201811_x_at	SH3BP5	0.000610962	0.0213004	2.77648	high up vs low
3573	204028_s_at	RABGAP1	0.000611588	0.0213004	-1.58634	high down vs low
14508	215116_s_at	DNM1	0.00061223	0.0213062	-2.29208	high down vs low
22785	222874_s_at	CLN8	0.000613143	0.0213214	-1.50854	high down vs low
29572	229686_at	P2RY8	0.000619674	0.021515	-2.01748	high down vs low
29946	230060_at	cdca7	0.000621312	0.0215504	1.89101	high up vs low
14587	215195_at	PRKCA	0.000621655	0.0215504	2.18959	high up vs low
5357	205812_s_at	TMED9	0.00062296	0.0215622	-1.5611	high down vs low
19381	219999_at	MAN2A2	0.000626364	0.0216299	-1.53242	high down vs low
19149	219767_s_at	CRYZL1	0.00063011	0.0217083	-1.66884	high down vs low
28532	228646_at	Ppp1r1c	0.000630382	0.0217083	1.59791	high up vs low
3532	203987_at	FZD6	0.000631704	0.0217304	3.00064	high up vs low
2024	202478_at	TRIB2	0.000636663	0.0218842	2.74559	high up vs low
23300	223391_at	Sgpp1	0.000637205	0.021886	2.63519	high up vs low
27969	228083_at	Cacna2d4	0.000638142	0.0219014	-2.03335	high down vs low
19042	219660_s_at	ATP8A2	0.000640538	0.0219668	1.76586	high up vs low
35799	235918_x_at	Cep97	0.000643977	0.0220509	1.90257	high up vs low
20318	220936_s_at	H2AFJ	0.0006448	0.0220622	-1.81303	high down vs low
40427	240546_at	LOC389043	0.000651404	0.0222542	3.49994	high up vs low
22986	223075_s_at	aif1l	0.000653401	0.0223054	-1.97841	high down vs low
9579	210077_s_at	SRSF5	0.000655156	0.0223254	-1.52021	high down vs low
9078	209570_s_at	NSG1	0.000655985	0.0223254	2.79385	high up vs low
8562	209050_s_at	RALGDS	0.000659808	0.0224311	-1.75946	high down vs low
25521	225632_s_at	LOC100131426	0.000661169	0.0224507	1.70761	high up vs low
8874	209363_s_at	MED21	0.000661811	0.0224554	-1.58766	high down vs low
29181	229295_at	LOC150166	0.000662379	0.0224577	-1.87346	high down vs low
247	200701_at	NPC2	0.000663805	0.022472	-1.84608	high down vs low
4857	205312_at	SPI1	0.00066455	0.0224802	-1.57327	high down vs low
15592	216202_s_at	SPTLC2	0.000666838	0.0225065	-2.18195	high down vs low
4213	204668_at	RNF24	0.000668146	0.0225337	-1.51702	high down vs low
10141	210658_s_at	GGA2	0.000669223	0.022553	-1.7514	high down vs low
6293	206749_at	CD1B	0.000671498	0.0225957	6.66417	high up vs low
20572	221191_at	STAG3L1	0.000673207	0.0226361	-1.92175	high down vs low
13324	213927_at	MAP3K9	0.000675321	0.0226902	1.77851	high up vs low
2443	202897_at	SIRPA	0.000676605	0.0227163	-1.9252	high down vs low
218	200672_x_at	SPTBN1	0.000682941	0.0229118	1.69509	high up vs low
7844	208322_s_at	ST3GAL1	0.000683798	0.0229234	-1.81011	high down vs low
22655	222744_s_at	TMLHE	0.000689131	0.0230676	-1.5719	high down vs low
443	200897_s_at	PALLD	0.000692453	0.0231615	3.75192	high up vs low
24692	224802_at	NDFIP2	0.000697357	0.0232907	4.72322	high up vs low
3068	203523_at	LSP1	0.000700552	0.0233789	-1.91009	high down vs low
12673	213274_s_at	CTSB	0.000701042	0.0233789	-1.67901	high down vs low
242	200696_s_at	GSN	0.000707469	0.0235581	-2.39559	high down vs low
741	201195_s_at	SLC7A5	0.000708024	0.023559	-2.04455	high down vs low
9478		BUB3	0.000712773	0.023688	1.50214	high up vs low
224	200678_x_at	GRN	0.000713139	0.023688	-2.0588	high down vs low
11528	212124_at	ZMIZ1	0.000713486	0.023688	-1.92619	high down vs low
23604	223696_at	arsD	0.000716404	0.0237496	-1.63843	high down vs low
28056	228170_at	OLIG1	0.000719467	0.0238156	-3.33081	high down vs low
16903	217520_x_at	LOC283683 /// LOC646278	0.000719862	0.0238156	-2.33877	high down vs low
17272	217889_s_at	CYBRD1	0.000720444	0.0238156	-1.67522	high down vs low
18379	218997_at	POLR1E	0.000720523	0.0238156	-1.50583	high down vs low
19800	220418_at	UBASH3A	0.000722727	0.0238508	2.19062	high up vs low
27513	227627_at	SGK3	0.000723187	0.0238508	-1.89132	high down vs low
29758	229872_s_at	LOC100132999	0.000723857	0.0238553	3.53365	high up vs low
34929	235048_at	FAM169A	0.000728229	0.0239817	3.04922	high up vs low
21139	221761_at	ADSS	0.00072963	0.0240036	-1.7739	high down vs low
8998	209487_at	RBPMS	0.000729967	0.0240036	-1.60637	high down vs low
9055	209544_at	RIPK2	0.000733041	0.024087	-1.56453	high down vs low
27584	227698_s_at	RAB40C	0.000738493	0.0242129	-1.5231	high down vs low
30860	230974_at	DDX19B	0.000746157	0.0244105	1.50929	high up vs low
26285	226397_s_at	PHACTR1	0.000752286	0.024575	-2.16571	high down vs low
19701	220319_s_at	MYLIP	0.000752861	0.0245759	-2.14992	high down vs low
5314	205769_at	SLC27A2	0.00075536	0.0246395	-1.8886	high down vs low
9339	209835_x_at	CD44	0.000759616	0.0247603	-2.36094	high down vs low
18461	219079_at	CYB5R4	0.000763133	0.0248568	-1.57768	high down vs low
17338	217955_at	BCL2L13	0.000768371	0.024991	-1.76133	high down vs low
4035	204490_s_at	CD44	0.000773503	0.0251314	-2.49691	high down vs low
22157	59697_at	RAB15	0.000780873	0.0252626	1.71965	high up vs low
22364	222453_at	cybrd1	0.000781011	0.0252626	-1.79699	high down vs low
35220	235339_at	SETDB2	0.000781198	0.0252626	-1.88652	high down vs low
24462	224571_at	IRF2BP2	0.000781945	0.0252673	-2.03119	high down vs low
24540	224649_x_at	CCNY	0.000786469	0.0253768	-1.56676	high down vs low
26489	226602_s_at	BCRL4	0.000787204	0.0253822	-1.90364	high down vs low
24808	224918_x_at	mgst1	0.000789067	0.0254183	-2.80266	high down vs low
19119	219737_s_at	PCDH9	0.000790955	0.0254183	4.30608	high up vs low
6898	207357_s_at	GALNT10	0.000791757	0.0254183	-1.53655	high down vs low
19420	220038_at	C8orf44-SGK3 /// SGK3	0.000792061	0.0254183	-1.59775	high down vs low
43376	243495_s_at	ZNF652	0.000796443	0.0254795	-1.64447	high down vs low
9720	210221_at	CHRNA3	0.000796483	0.0254795	3.39564	high up vs low
26612	226725_at	Slfn5	0.000799991	0.0255734	2.36279	high up vs low
12140	212737_at	GM2A	0.000804033	0.0256843	-1.63711	high down vs low
35712	235831_at	RP11-180N14.1	0.000813425	0.0259288	-1.66323	high down vs low
10959	211535_s_at	FGFR1	0.000814516	0.0259451	2.82771	high up vs low
17681	218298_s_at	C14orf159	0.000818418	0.0260508	-1.63025	high down vs low
19041	219659_at	ATP8A2	0.000826555	0.0262538	1.77376	high up vs low
21854	35974_at	LRMP	0.000838602	0.0265423	2.33592	high up vs low
43390	243509_at	btg1	0.000841805	0.0266248	2.09346	high up vs low
12324	212922_s_at	SMYD2	0.00084723	0.0267775	1.98178	high up vs low
32477	232591_s_at	TMEM30A	0.000849807	0.026821	-1.59329	high down vs low
24922	225033_at	ST3GAL1	0.000850459	0.0268227	-1.83801	high down vs low
27087	227200_at	ETV3	0.000852497	0.0268491	-2.23843	high down vs low
18910	219528_s_at	BCL11B	0.000856471	0.0269554	3.17516	high up vs low
26031	226143_at	RAI1	0.000859145	0.0270205	-1.81741	high down vs low
8999	209488_s_at	RBPMS	0.000861212	0.0270665	-1.94056	high down vs low
39606	239725_at	PGAP1	0.000862391	0.0270845	2.39183	high up vs low
14463	215071_s_at	HIST1H2AC	0.000863498	0.0271003	-2.79295	high down vs low
22011	43511_s_at	ARRB1	0.000865693	0.0271311	-1.99096	high down vs low
4495	204950_at	CARD8	0.000867636	0.027173	-1.83154	high down vs low
35302	235421_at	MAP3K8	0.000870818	0.0272454	-2.48163	high down vs low
4550	205005_s_at	NMT2	0.00087156	0.0272454	2.50643	high up vs low
2456	202909_at	EPM2AIP1	0.000879767	0.0274186	1.57677	high up vs low
11738	212335_at	GNS	0.000887652	0.0276451	-2.07206	high down vs low
4226	204681_s_at	RAPGEF5	0.000889954	0.0276783	2.91479	high up vs low
41234	241353_s_at	LOC100507507	0.000895069	0.0277794	-1.86964	high down vs low
26343	226455_at	CREB3L4	0.000895841	0.0277841	-1.65973	high down vs low
24984	225095_at	Sptlc2	0.000897993	0.0278316	-1.96642	high down vs low
32268	232382_s_at	PCMTD1	0.000899722	0.0278659	-1.8341	high down vs low
22567	222656_at	UBE2W	0.000900351	0.027866	-1.54715	high down vs low
11992	212589_at	RRAS2	0.000901741	0.0278898	3.03179	high up vs low
31182	231296_at	linc-C7orf27-1	0.000905784	0.0279762	-1.57941	high down vs low
24893	225003_at	TMEM205	0.000908256	0.0280139	-1.59007	high down vs low
1780	202234_s_at	SLC16A1	0.000909518	0.0280335	1.96437	high up vs low
41302	241421_at	chr1:161249255-161249711(-)	0.000913645	0.0281269	-1.68008	high down vs low
5219	205674_x_at	FXYD2	0.000913806	0.0281269	3.86864	high up vs low
4432	204887_s_at	PLK4	0.000917411	0.0281954	1.86427	high up vs low
29378	229492_at	VANGL1	0.000917923	0.0281954	1.95777	high up vs low
14051	214657_s_at	MIR612 /// NEAT1	0.00092568	0.0283364	-1.92434	high down vs low
217	200671_s_at	SPTBN1	0.000927365	0.0283575	1.72126	high up vs low
26908	227021_at	KDM1B	0.000927635	0.0283575	-2.04517	high down vs low
32473	232587_at	eml4	0.000930001	0.0284104	1.78221	high up vs low
18511	219129_s_at	SAP30L	0.000937315	0.0285948	1.61649	high up vs low
23654	223746_at	STK4	0.000941885	0.0286553	-1.90925	high down vs low
12399	212998_x_at	HLA-DQB1 /// LOC101060835	0.000943068	0.0286553	-2.79339	high down vs low
18630	219248_at	THUMPD2	0.000943459	0.0286553	1.59772	high up vs low
29820	229934_at	LOC283567	0.00094378	0.0286553	-1.69158	high down vs low
4963	205418_at	FES	0.00094474	0.028665	-1.86054	high down vs low
30256	230370_x_at	STYXL1	0.000948975	0.0287545	-1.7046	high down vs low
9189	209683_at	FAM49A	0.000951382	0.0287885	-1.77288	high down vs low
7539	208012_x_at	SP110	0.000972698	0.0293193	-1.55789	high down vs low
3156	203611_at	TERF2	0.000974136	0.0293193	-1.68856	high down vs low
7216	207677_s_at	NCF4	0.000974165	0.0293193	-3.58359	high down vs low
3230	203685_at	BCL2	0.000976886	0.0293814	-3.28247	high down vs low
44294	244413_at	CLECL1	0.000978842	0.0294122	-2.843	high down vs low
39901	240020_at	CYB5R4	0.000980274	0.029424	-1.53672	high down vs low
9268	209762_x_at	SP110	0.000981188	0.0294317	-1.69995	high down vs low
10323	210845_s_at	PLAUR	0.000990304	0.0296455	-2.78669	high down vs low
29760	229874_x_at	BC070363	0.000998716	0.0298774	1.91706	high up vs low
10562	211100_x_at	LILRA2	0.00100731	0.0300409	-1.8187	high down vs low
24654	224764_at	ARHGAP21	0.00100783	0.0300409	1.93249	high up vs low
4066	204521_at	FAM216A	0.00100821	0.0300409	-2.05814	high down vs low
27485	227599_at	C3orf59	0.00101765	0.0302819	1.55397	high up vs low
25261	225372_at	C10orf54	0.00101982	0.0302941	-2.04416	high down vs low
8576	209064_x_at	PAIP1	0.00101998	0.0302941	1.60878	high up vs low
3811	204266_s_at	CHKA	0.00102024	0.0302941	-1.71754	high down vs low
29135	229249_at	chr8:582467-583006(-)	0.00102077	0.0302941	-1.67266	high down vs low
3466	203921_at	CHST2	0.00102421	0.0303559	2.35805	high up vs low
12836	213437_at	RUFY3	0.00102727	0.0304264	1.86934	high up vs low
36166	236285_at	KLHDC7B	0.00102964	0.0304564	-1.62547	high down vs low
4034	204489_s_at	CD44	0.00103217	0.0304847	-2.33006	high down vs low
2490	202943_s_at	NAGA	0.00103586	0.0304847	-1.50068	high down vs low
4692	205147_x_at	NCF4	0.00103607	0.0304847	-2.80183	high down vs low
35105	235224_s_at	CAND1	0.00104361	0.0306468	1.50802	high up vs low
24722	224832_at	DUSP16	0.00104794	0.0307443	2.0302	high up vs low
34908	235027_at	ZNF736	0.00105089	0.0307999	1.62223	high up vs low
306	200760_s_at	ARL6IP5	0.00105229	0.0308207	-1.64297	high down vs low
14541	215149_at	AJAP1	0.00105971	0.030986	2.44698	high up vs low
30340	230454_at	Ica1l	0.00106038	0.030986	1.66914	high up vs low
33158	233274_at	NCK1	0.00106294	0.0309921	1.59069	high up vs low
1785	202239_at	PARP4	0.00106429	0.0309921	-1.53192	high down vs low
21311	221933_at	NLGN4X	0.00106437	0.0309921	3.61073	high up vs low
5093	205548_s_at	BTG3	0.00106613	0.0310232	3.29732	high up vs low
26263	226375_at	LMTK2	0.0010685	0.031072	1.81989	high up vs low
18041	218659_at	ASXL2	0.00108212	0.0314248	-1.69193	high down vs low
1393	201847_at	LIPA	0.00108832	0.0315459	-1.82678	high down vs low
10266	210788_s_at	DHRS7	0.00109378	0.0316835	-1.565	high down vs low
11418	212014_x_at	CD44	0.00109706	0.0317168	-2.2072	high down vs low
27310	227423_at	LRRC28	0.00109801	0.031724	-1.59439	high down vs low
3428	203883_s_at	RAB11FIP2	0.00110337	0.0318172	1.52359	high up vs low
6004	206460_at	AJAP1	0.00110548	0.0318576	2.63371	high up vs low
2197	202651_at	LPGAT1	0.00110639	0.0318631	-2.14833	high down vs low
30310	230424_at	C5orf13	0.00111306	0.0320142	2.3469	high up vs low
7529	208002_s_at	ACOT7	0.00111825	0.0321014	2.18403	high up vs low
1705	202159_at	FARSA	0.00112216	0.0321723	-1.57407	high down vs low
24718	224828_at	CPEB4	0.00112406	0.032193	-2.2579	high down vs low
4884	205339_at	STIL	0.00112432	0.032193	2.08947	high up vs low
17134	217751_at	GSTK1	0.0011332	0.0323646	-1.55048	high down vs low
28336	228450_at	plekha7	0.00113589	0.0324208	1.96531	high up vs low
26463	226575_at	znf462	0.00114567	0.0326789	1.74837	high up vs low
24590	224699_s_at	Esyt2	0.00115249	0.0328318	-1.62113	high down vs low
29350	229464_at	myef2	0.0011554	0.0328728	1.99616	high up vs low
12198	212795_at	KIAA1033	0.00115787	0.0329134	-1.51479	high down vs low
13440	214043_at	PTPRD	0.00115933	0.0329134	2.66063	high up vs low
22070	49111_at	ARRB1	0.00115946	0.0329134	-1.86239	high down vs low
4157	204612_at	PKIA	0.00115977	0.0329134	3.2413	high up vs low
15626	216236_s_at	SLC2A14 /// SLC2A3	0.00116134	0.0329371	-1.99572	high down vs low
35654	235773_at	Zik1	0.00116233	0.0329441	1.83801	high up vs low
42173	242292_at	CXorf50B	0.0011706	0.0331367	2.27117	high up vs low
1219	201673_s_at	GYS1	0.00117472	0.0331903	-1.5257	high down vs low
28135	228249_at	c11orf74	0.00118871	0.033522	-1.9091	high down vs low
9035	209524_at	HDGFRP3	0.00119743	0.0337347	3.56552	high up vs low
1433	201887_at	IL13RA1	0.00120581	0.0339187	-1.82184	high down vs low
8873	209362_at	MED21	0.00121145	0.0340347	-1.71625	high down vs low
11524	212120_at	RHOQ	0.00121145	0.0340347	-1.76792	high down vs low
26005	226117_at	TIFA	0.0012134	0.0340681	1.92936	high up vs low
11478	212074_at	SUN1	0.00121891	0.0342013	1.77191	high up vs low
24689	224799_at	NDFIP2	0.00122181	0.0342613	2.7852	high up vs low
38056	238175_at	acad8	0.00122312	0.0342764	2.49723	high up vs low
26750	226863_at	Fam110c	0.00122831	0.0343789	3.63282	high up vs low
41740	241859_at	PLCL1	0.00123109	0.0344141	2.03195	high up vs low
13050	213652_at	PCSK5	0.00123214	0.0344214	1.83232	high up vs low
10668	211210_x_at	SH2D1A	0.00123506	0.0344815	2.14476	high up vs low
6780	207237_at	KCNA3	0.00124783	0.0347813	1.95606	high up vs low
21350	221972_s_at	SDF4	0.00124813	0.0347813	-1.77452	high down vs low
11737	212334_at	GNS	0.00125233	0.0348766	-1.80548	high down vs low
8331	208818_s_at	COMT	0.00125569	0.0349485	-1.95614	high down vs low
27408	227522_at	Cmbl	0.00126384	0.0351316	-2.69178	high down vs low
2673	203127_s_at	SPTLC2	0.00126823	0.0352099	-1.63809	high down vs low
6200	206656_s_at	APMAP	0.00127546	0.0353667	-1.61591	high down vs low
36549	236668_at	LOC101926967	0.00127855	0.0354085	1.51651	high up vs low
10563	211101_x_at	LILRA2	0.00128281	0.0354643	-1.76227	high down vs low
24994	225105_at	C12orf75	0.00128294	0.0354643	2.19764	high up vs low
19016	219634_at	CHST11	0.00128376	0.035465	-1.79147	high down vs low
25046	225157_at	MLXIP	0.00128888	0.0355293	-1.55957	high down vs low
5571	206026_s_at	TNFAIP6	0.00129405	0.0355787	-1.88378	high down vs low
32503	232617_at	CTSS	0.00129981	0.0357037	-2.03053	high down vs low
21494	222116_s_at	TBC1D16	0.00130234	0.0357358	-1.99864	high down vs low
36074	236193_at	Hist1h2bc	0.00131051	0.0358619	-2.46362	high down vs low
8467	208954_s_at	LARP4B	0.00131245	0.0358619	-1.68579	high down vs low
2436	202890_at	MAP7	0.00131245	0.0358619	-1.98645	high down vs low
19958	220576_at	PGAP1	0.00131288	0.0358619	2.44892	high up vs low
9794	210296_s_at	PEX2	0.00131335	0.0358619	1.62663	high up vs low
3106	203561_at	FCGR2A	0.00131688	0.0359129	-2.00278	high down vs low
4453	204908_s_at	BCL3	0.00131763	0.0359129	-2.71878	high down vs low
39352	239471_at	LRRC28	0.00131969	0.0359472	-1.64212	high down vs low
3051	203506_s_at	MED12	0.001325	0.03607	-1.52275	high down vs low
27942	228056_s_at	NAPSB	0.00132613	0.0360787	-1.55046	high down vs low
24761	224871_at	TPRG1L	0.00132884	0.0361305	-1.59469	high down vs low
21320	221942_s_at	GUCY1A3	0.00132984	0.0361358	-2.35025	high down vs low
21144	221766_s_at	FAM46A	0.00134279	0.0364213	-3.40324	high down vs low
42973	243092_at	PAN3-AS1	0.00134727	0.0364963	-2.1359	high down vs low
22639	222728_s_at	SNORA25	0.00134821	0.0364963	-1.6594	high down vs low
23373	223464_at	OSBPL5	0.00134882	0.0364963	1.55259	high up vs low
21864	36553_at	ASMTL	0.00135193	0.0365204	-1.72428	high down vs low
9118	209610_s_at	SLC1A4	0.00135215	0.0365204	2.45911	high up vs low
38485	238604_at	FLJ25559	0.00136991	0.036933	1.8273	high up vs low
17844	218461_at	GPN3	0.001394	0.0375072	-1.74906	high down vs low
25478	225589_at	sh3rf1	0.00139511	0.0375072	-2.17956	high down vs low
25653	225764_at	ETV6	0.00139539	0.0375072	-2.1748	high down vs low
1323	201777_s_at	EFCAB14	0.0013972	0.0375332	1.52138	high up vs low
17418	218035_s_at	RBM47	0.00140479	0.0377144	-1.67967	high down vs low
29419	229533_x_at	ZNF680	0.00140906	0.0378026	1.83248	high up vs low
651	201105_at	LGALS1	0.00140976	0.0378026	-3.17239	high down vs low
10211	210732_s_at	LGALS8	0.00142195	0.0380621	-1.55534	high down vs low
11475	212071_s_at	SPTBN1	0.00142644	0.0381583	1.86276	high up vs low
36789	236908_at	Acpl2	0.00142777	0.0381711	2.06504	high up vs low
307	200761_s_at	ARL6IP5	0.00143389	0.0382661	-1.55462	high down vs low
27551	227665_at	LOC494141	0.00145061	0.0386203	-1.70471	high down vs low
23040	223130_s_at	MYLIP	0.00145505	0.0387153	-2.45284	high down vs low
19320	219938_s_at	PSTPIP2	0.00145906	0.0387991	-2.191	high down vs low
3362	203817_at	GUCY1B3	0.00147372	0.0391639	-2.53825	high down vs low
30593	230707_at	SORL1	0.00148322	0.0393246	-1.79883	high down vs low
18097	218715_at	UTP6	0.0014846	0.0393258	-1.50159	high down vs low
20908	221527_s_at	PARD3	0.00148558	0.0393258	2.18799	high up vs low
42310	242429_at	ZNF567	0.0014922	0.0393995	1.51177	high up vs low
4105	204560_at	FKBP5	0.00149523	0.039456	-1.9017	high down vs low
752	201206_s_at	RRBP1	0.00149918	0.0394905	-1.54801	high down vs low
26094	226206_at	mafk	0.00150577	0.0396175	-1.62061	high down vs low
29416	229530_at	GUCY1A3	0.00150926	0.0396858	-2.83424	high down vs low
9137	209629_s_at	NXT2	0.00152781	0.0400561	-1.57432	high down vs low
20372	220990_s_at	MIR21 /// VMP1	0.00153626	0.0402068	-2.1467	high down vs low
9311	209806_at	HIST1H2BK	0.00154046	0.0402933	-2.01968	high down vs low
43923	244042_x_at	chr10:135451673-135452017(+)	0.00154262	0.0403262	2.20597	high up vs low
1434	201888_s_at	IL13RA1	0.00155069	0.04049	-1.53503	high down vs low
12323	212921_at	SMYD2	0.00155552	0.0405441	1.53815	high up vs low
216	200670_at	XBP1	0.00155613	0.0405441	-1.87088	high down vs low
847	201301_s_at	ANXA4	0.00155639	0.0405441	-2.44093	high down vs low
12413	213012_at	NEDD4	0.00156288	0.0406657	-1.76062	high down vs low
27763	227877_at	C5orf39	0.0015643	0.0406792	1.70058	high up vs low
14569	215177_s_at	ITGA6	0.00157027	0.0408106	-2.08723	high down vs low
4723	205178_s_at	RBBP6	0.00157311	0.0408606	1.52115	high up vs low
1472	201926_s_at	CD55	0.00157562	0.0409021	-1.88495	high down vs low
31737	231851_at	RAVER2	0.00158068	0.0409394	-1.98173	high down vs low
22357	222446_s_at	BACE2	0.00158071	0.0409394	2.35951	high up vs low
31813	231927_at	Atf6	0.00158562	0.0410428	-1.52472	high down vs low
33822	233940_at	eml4	0.00159535	0.0412231	1.56262	high up vs low
12436	213035_at	ANKRD28	0.00159631	0.0412241	-1.78716	high down vs low
34868	234987_at	MRP63	0.0016075	0.0413691	-2.31892	high down vs low
23736	223828_s_at	LGALS12	0.0016125	0.0414269	-1.55381	high down vs low
1268	201722_s_at	GALNT1	0.00162451	0.0416653	-2.56209	high down vs low
15175	215784_at	CD1E	0.00163862	0.0419255	9.28616	high up vs low
848	201302_at	ANXA4	0.0016394	0.0419255	-2.75248	high down vs low
9922	210426_x_at	RORA	0.00164137	0.0419517	2.99473	high up vs low
12109	212706_at	RASA4 /// RASA4B	0.0016423	0.0419517	-2.04531	high down vs low
26230	226342_at	SPTBN1	0.0016465	0.0420351	2.66995	high up vs low
453	200907_s_at	PALLD	0.00165868	0.0422855	2.51355	high up vs low
25197	225308_s_at	TANC1	0.00169074	0.0429928	2.82136	high up vs low
36053	236172_at	LTB4R	0.00169185	0.0429965	-1.60641	high down vs low
26792	226905_at	Fam101b	0.00169548	0.0430563	-1.75138	high down vs low
24691	224801_at	NDFIP2	0.00169648	0.0430563	2.38212	high up vs low
25267	225378_at	vps37a	0.00169862	0.0430708	-1.70529	high down vs low
6187	206643_at	HAL	0.00170429	0.04319	-1.79712	high down vs low
2724	203178_at	GATM	0.0017069	0.0432318	-1.96174	high down vs low
15461	216071_x_at	MED12	0.0017152	0.0433929	-1.56574	high down vs low
1002	201456_s_at	BUB3	0.00174225	0.043953	1.59875	high up vs low
21243	221865_at	C9orf91	0.00174721	0.0440179	-1.70278	high down vs low
25138	225249_at	SPPL2B	0.00174829	0.0440179	-1.54034	high down vs low
7697	208173_at	IFNB1	0.00174901	0.0440179	-1.5533	high down vs low
14443	215051_x_at	AIF1	0.00174974	0.0440179	-1.60685	high down vs low
1125	201579_at	FAT1	0.00175095	0.0440235	5.92965	high up vs low
17855	218472_s_at	PELO	0.00175458	0.0440407	2.51352	high up vs low
26928	227041_at	Sestd1	0.00176382	0.044223	2.18755	high up vs low
23754	223846_at	AZI2	0.0017748	0.0444147	1.68498	high up vs low
41745	241864_x_at	chr3:73029842-73030478(+)	0.00177496	0.0444147	2.48222	high up vs low
7079	207540_s_at	SYK	0.00177822	0.0444388	-2.16404	high down vs low
1077	201531_at	ZFP36	0.00178537	0.0445637	-1.75609	high down vs low
11340	211934_x_at	GANAB	0.00178839	0.0446141	-1.55208	high down vs low
135	200096_s_at	ATP6V0E1	0.00179084	0.0446504	-1.7865	high down vs low
15434	216044_x_at	FAM69A	0.00179629	0.0447611	1.99222	high up vs low
12000	212597_s_at	HMGXB4	0.00181145	0.0449426	1.78835	high up vs low
12517	213116_at	NEK3	0.0018116	0.0449426	-1.94868	high down vs low
26246	226358_at	APH1B	0.00181929	0.0450833	-1.53221	high down vs low
2646	203099_s_at	CDYL	0.00182789	0.0452464	-1.53972	high down vs low
24819	224929_at	Tmem173	0.00183814	0.0453787	-1.75147	high down vs low
28703	228817_at	ALG9	0.00184139	0.0454047	1.56066	high up vs low
22800	222889_at	DCLRE1B	0.00184261	0.0454097	1.59993	high up vs low
26739	226852_at	MTA3	0.00184784	0.0454885	1.65885	high up vs low
27182	227295_at	ikbip	0.00185134	0.0455304	-1.9665	high down vs low
26096	226208_at	Zswim6	0.00185158	0.0455304	-2.08818	high down vs low
16608	217223_s_at	BCR	0.00185734	0.0456006	-1.74907	high down vs low
1046	201500_s_at	PPP1R11	0.0018574	0.0456006	-1.54419	high down vs low
32521	232635_at	c14orf145	0.00185833	0.0456006	1.77392	high up vs low
26920	227033_at	PDIA3	0.0018596	0.0456006	-1.59654	high down vs low
22398	222487_s_at	Rps27l	0.00186054	0.0456006	-1.73096	high down vs low
5842	206298_at	ARHGAP22	0.00186429	0.0456625	-1.86506	high down vs low
24719	224829_at	CPEB4	0.00187659	0.0458683	-1.9425	high down vs low
12124	212721_at	SREK1	0.0018811	0.0459534	1.56722	high up vs low
5154	205609_at	ANGPT1	0.00188256	0.0459641	-2.11495	high down vs low
12535	213134_x_at	BTG3	0.0018878	0.0460668	2.9307	high up vs low
27821	227935_s_at	PCGF5	0.00189972	0.0462569	2.11712	high up vs low
11789	212386_at	TCF4	0.00191113	0.0464842	-2.98853	high down vs low
39093	239212_at	C6orf94	0.00191462	0.0465003	1.50892	high up vs low
4461	204916_at	RAMP1	0.00192039	0.0466079	-1.50273	high down vs low
1545	201999_s_at	DYNLT1	0.00192607	0.0467204	-2.32135	high down vs low
27307	227420_at	TNFAIP8L1	0.00193542	0.046916	-1.521	high down vs low
26007	226119_at	PCMTD1	0.00193942	0.0469679	-2.42564	high down vs low
28037	228151_at	ARL15	0.00194907	0.0471761	-1.60725	high down vs low
39192	239311_at	Dhx57	0.00195724	0.0472753	1.56314	high up vs low
38613	238732_at	COL24A1	0.00196424	0.047415	-2.49274	high down vs low
29955	230069_at	SFXN1	0.00196898	0.0475039	1.76375	high up vs low
29437	229551_x_at	znf367	0.00197687	0.0476429	2.03824	high up vs low
11941	212538_at	DOCK9	0.00198337	0.0477546	2.41512	high up vs low
5845	206301_at	TEC	0.00199018	0.0478171	-1.58298	high down vs low
26290	226402_at	CYP2U1	0.00199051	0.0478171	2.14275	high up vs low
3303	203758_at	CTSO	0.00199448	0.047861	-1.55891	high down vs low
23088	223178_s_at	Nt5dc1	0.00199828	0.0478615	-1.84556	high down vs low
36141	236260_at	RP11-77H9.8	0.00199866	0.0478615	1.51899	high up vs low
25916	226028_at	Robo4	0.00199941	0.0478615	-1.51954	high down vs low
18023	218641_at	C11orf95	0.00200413	0.0479383	-1.75437	high down vs low
22692	222781_s_at	C9orf40	0.00201921	0.0482476	1.76086	high up vs low
15204	215813_s_at	PTGS1	0.00202032	0.0482483	-2.0242	high down vs low
8672	209160_at	AKR1C3	0.00203194	0.0485001	-3.11759	high down vs low
27578	227692_at	Gnai1	0.0020436	0.0486841	-2.74187	high down vs low
10438	210973_s_at	FGFR1	0.002044	0.0486841	1.71032	high up vs low
4665	205120_s_at	SGCB	0.00204859	0.0487674	1.92747	high up vs low
18889	219507_at	RSRC1	0.0020583	0.0489203	-1.68682	high down vs low
3453	203908_at	SLC4A4	0.00206022	0.0489401	2.24515	high up vs low
26756	226869_at	MEGF6	0.0020757	0.0491772	-2.34789	high down vs low
27921	228035_at	stk33	0.00208613	0.0493459	1.56262	high up vs low
2043	202497_x_at	SLC2A3	0.00209002	0.0493692	-1.91761	high down vs low
22012	43544_at	MED16	0.00209007	0.0493692	-1.84306	high down vs low
25672	225783_at	UBE2F	0.00209343	0.0494143	-2.13964	high down vs low
26964	227077_at	ZNF286A	0.00210977	0.0497212	2.06522	high up vs low
294	200748_s_at	FTH1	0.00212262	0.0498672	-1.50561	high down vs low
1646	202100_at	RALB	0.00212299	0.0498672	-1.66468	high down vs low
26560	226673_at	Sh2d3c	0.00212588	0.0498672	-1.578	high down vs low
